# Supplementary material for: A detached leaf assay for testing transient gene expression and gene editing in cowpea (Vigna unguiculata [L.] Walp.)
Source: Plant Methods. 2020 Jun 15;16:88. doi: 10.1186/s13007-020-00630-4 (PMC7296760; doi:10.1186/s13007-020-00630-4)
Supplement: Supplementary file 6 — Additional file 6: Table S1. Genetic variation between two cowpea accessions (IT97K-499-35 and IT86D-1010) using Spriggs et al. [40] and Lonardi et al. [26] genome resources for comparison. Table S2. List of genes identified in this study. Table S3. Color codes and descriptions for gene families in microsyntenic region spanning 5 genes upstream and downstream of gene of interest. Table S4. SPO11-1, REC8 and OSD1 protein pairwise identities (in percentages) of legume species relative to cowpea. Table S5. Splice variant analysis of SPO11-1, REC8 and OSD1 genes in IT86D-1010 genotype. Table S6. Gene structure of SPO11-1, REC8 and OSD1 genes in legumes and Arabidopsis. Table S7. Normalized read count of SPO11-1, REC8 and OSD1 genes in laser-captured cell-type datasets. Table S8. Cowpea U6 small nucleolar RNAs non-coding genes identified in this study. Table S9. Edits detected in SPO11-1, REC8 and OSD1 genes via the CRISPR/Cas9 transient assay in detached cowpea leaves. Table S10. Edits detected in SPO11-1-targeted T0 transgenic lines. Table S11. List of primers. [file 13007_2020_630_MOESM6_ESM.xlsx]

## Sheet: Overview
Additional File 6: Supplementary Tables
Table S1.	Genetic variation between two cowpea accessions (IT97K-499-35 and IT86D-1010) using Spriggs et al. (2018) and Lonardi et al. (2019) genome resources for comparison.
Table S2.	List of genes identified in this study.
Table S3.	Color codes and descriptions for gene families in microsyntenic region spanning 5 genes upstream and downstream of gene of interest.
Table S4.	SPO11-1, REC8 and OSD1 protein pairwise identities (in percentages) of legume species relative to cowpea.
Table S5.	Splice variant analysis of SPO11-1, REC8 and OSD1 genes in IT86D-1010 genotype.
Table S6.	Gene structure of SPO11-1, REC8 and OSD1 genes in legumes and Arabidopsis.
Table S7.	Normalized read count of transcipts of SPO11-1, REC8 and OSD1 genes in cowpea laser-captured cell-type datasets.
Table S8.	Cowpea U6 small nucleolar RNAs non-coding genes identified in this study.
Table S9.	Edits detected in SPO11-1, REC8 and OSD1 genes via the CRISPR/CAS9 transient assay in detached cowpea leaves.
Table S10.	Edits detected in SPO11-1-targeted T0 transgenic lines.
Table S11.	List of primers.

## Sheet: Table S1
Table S1. Genetic variation between two cowpea accessions (IT97K-499-35 and IT86D-1010) using Spriggs et al. (2018) and Lonardi et al. (2019) genome resources for comparison
	Number	Size				% ID	% ID
		Lonardi et al., 2019	Spriggs et al., 2018
OSD1 (Gene ID)		1. Vigun01g121100	2. cp-IT97K-2-s50497-24328.g58938		3. cp-IT86D-3c-s19609-58553.g44050	1 vs 2	1 vs 3
Exon	2	642	642		642	100	100
Intron	1	83	83		83	100	100
Total		725	725		725	100	100
Protein		213	213		213	100	100
REC8 (Gene ID)		1. Vigun08g163400	2. cp-IT97K-2-s22667-32168.g30191		3. cp-IT86D-3c-s34270-41113.g65088
Exon	20	1797	1797		1797
Intron	19
Total		6097	6107		6097	99.7	99.89
Protein		598	598		598	100	100
SPO11-1 (Gene ID)		1. Vigun08g209400	2. cp-IT97K-2-s58187-18247.g66029		3. cp-IT86D-3c-s19798-111235.g44727
Exon	15	1104	1104		1104
Intron	14
Total		3485	3492		3462	99.74	97.53
Protein		367	367		367	100	98.37
REC8 genetic variation between cultivars and sequencing groups
2.IT97K-499-39 (Spriggs et al., 2018) vs 1. IT97K-499-39-Reference (Lonardi et al., 2019)
Alleles	Position (Reference)	Variant type	Polymorphism site		Consequence type	Resulting AA
TNNNNNNNNN/-	454	insertion	intron 1		intron variant	-
TTTTTTTTC/NNNNNNNNN	465	sequencing error	intron1		intron variant	-
C/T	3702	SNP	intron 13		intron variant	-
3. IT86D-1010 (Spriggs et al., 2018) vs 1. IT97K-499-39-Reference (Lonardi et al., 2019)
Alleles	Position (Reference)	Variant type	Polymorphism site		Consequence type	Resulting AA
NNNNNNNNNN/NNNNNNNNNN	454	sequencing error	intron 1		intron variant	-
SPO11-1 genetic variation between cultivars and sequencing groups
2. IT97K-499-39 (Spriggs et al., 2018) vs 1. IT97K-499-39-Reference (Lonardi et al., 2019)
Alleles	Position (Reference)	Variant type	Polymorphism site		Consequence type	Resulting AA
NNNNNNN/-		insertion	intron 3		intron variant	-
3. IT86D-1010 (Spriggs et al., 2018) vs 1. IT97K-499-39-Reference (Lonardi et al., 2019)
Alleles	Position (Reference)	Variant type	Polymorphism site		Consequence type	Resulting AA
A/T	122	SNP	intron 1		intron variant	-
T/G	144	SNP	intron 1		intron variant	-
T/C	161	SNP	intron 1		intron variant	-
C/T	164	SNP	intron 1		intron variant	-
G/C	228	SNP	exon 2		coding sequence variant	V/L
T/C	254	SNP	exon 2		synonymous variant	C
G/A	264	SNP	exon 2		coding sequence variant	D/N
C/A	308	SNP	intron 2		intron variant	-
-/T	327	deletion	intron 2		intron variant	-
T/C	342	SNP	intron 2		intron variant	-
G/C	395	SNP	exon 3		synonymous variant	R
A/C	404	SNP	exon 3		synonymous variant	S
C/A	509	SNP	intron 3		intron variant	-
G/T	565	SNP	intron 3		intron variant	-
G/T	570	SNP	intron 3		intron variant	-
-/AATTGCCTTTGCTGATCATGAG	799	deletion	intron 4		intron variant	-
C/T	822	SNP	intron 4		intron variant	-
T/A	824	SNP	intron 4		intron variant	-
A/G	851	SNP	intron 4		intron variant	-
C/A	946	SNP	intron 4		intron variant	-
C/T	966	SNP	intron 4		intron variant	-
T/C	1016	SNP	intron 4		intron variant	-
AC/-	1042	insertion	intron 4		intron variant	-
A/C	1051	SNP	intron 4		intron variant	-
A/C	1082	SNP	intron 4		intron variant	-
G/A	1113	SNP	intron 4		intron variant	-
T/C	1208	SNP	intron 4		intron variant	-
-/C	1228	deletion	intron 4		intron variant	-
A/T	1229	SNP	intron 4		intron variant	-
T/C	1264	SNP	exon 5		synonymous variant	D
T/C	1383	SNP	intron 5		intron variant	-
G/A	1422	SNP	intron 5		intron variant	-
T/A	1664	SNP	intron 6		intron variant	-
T/C	1720	SNP	intron 6		intron variant	-
C/T	1769	SNP	intron 6		intron variant	-
T/C	1814	SNP	intron 6		intron variant	-
T/C	1899	SNP	intron 6		intron variant	-
A/G	2032	SNP	intron 7		intron variant	-
A/G	2113	SNP	exon 8		coding sequence variant	H/R
C/G	2177	SNP	intron 8		intron variant	-
G/A	2219	SNP	intron 8		intron variant	-
T/C	2252	SNP	intron 8		intron variant	-
T/G	2341	SNP	intron 9		intron variant	-
A/G	2408	SNP	exon 10		synonymous variant	Q
-/A	2514	deletion	intron 10		intron variant	-
-/T	2573	deletion	intron 11		intron variant	-
C/-	2640	insertion	intron 11		intron variant	-
T/C	2676	SNP	intron 11		intron variant	-
G/A	2827	SNP	exon 12		synonymous variant	S
A/G	2845	SNP	intron 12		intron variant	-
G/A	2860	SNP	intron 12		intron variant	-
T/C	2874	SNP	intron 12		intron variant	-
C/T	2920	SNP	intron 12		intron variant	-
A/C	2964	SNP	intron 12		intron variant	-
G/A	2967	SNP	intron 12		intron variant	-
C/A	3042	SNP	exon 13		coding sequence variant	H/N
G/A	3188	SNP	intron 13		intron variant	-
A/G	3278	SNP	intron 14		intron variant	-
C/T	3289	SNP	intron 14		intron variant	-
A/G	3328	SNP	intron 14		intron variant	-
G/A	3339	SNP	intron 14		intron variant	-
C/T	3375	SNP	exon 15		synonymous variant	L
A/G	3420	SNP	exon 15		coding sequence variant	T/A
A/T	3441	SNP	exon 15		coding sequence variant	T/S

## Sheet: Table S2
Table S2. List of genes identified in this study.
Gene name	Organism	Gene ID	Identity to cowpea	E-value	Description	Coordinates	Chr	start	end
SPO11-1	Arabidopsis thaliana	AT3G13170	244/365 (66.85%)	0	Encodes AtSPO11-1, one of the three Arabidopsis homologues of the archaeal DNA topoisomerase VIA subunit (topo VIA). Required for meiotic recombination. AtSPO11-1 and AtSPO11-2 have overlapping functions (i.e. both required for meiotic recombination) whereas AtSPO11-3 functions in DNA replication. AtSPO11-1 accumulates in foci in early G2. At 1 h post-S phase, no foci are observed, but by 3 h a m…	Chr3:4231395..4234206 (- strand) class=mRNA length=2812	3	4231395	4234206
	Vigna unguiculata (cowpea) 97K	Vigun08g209400	368/368 (100%)	0	Spo11/DNA topoisomerase VI, subunit A protein; IPR002815(Spo11/DNA topoisomerase VI, subunit A), IPR011991 (Winged helix-turn-helix DNA-binding domain); GO:0003677 (DNA binding), GO:0003824 (catalytic activity), GO:0005524 (ATP binding), GO:0005694 (chromosome), GO:0006259 (DNA metabolic process)	Vu08 Vu08:37201397..37205359 (- strand) class=gene length=3963	8	37201396	37205359
	Vigna radiata (mungbean)	Vradi06g01070	273/291 (93.81%)	0	Spo11/DNA topoisomerase VI, subunit A protein; IPR002815 (Spo11/DNA topoisomerase VI, subunit A); GO:0003677 (DNA binding), GO:0003824 (catalytic activity), GO:0003918 (DNA topoisomerase type II (ATP-hydrolyzing) activity), GO:0005524 (ATP binding), GO:0005694 (chromosome), GO:0006259 (DNA metabolic process), GO:0006265 (DNA topological change)	Vr06 Vr06:1001989..1005814 (+ strand) class=gene length=3826	6	1001988	1005814
	Vigna angularis (adzuki bean)	Vang01g01170	318/367 (86.65%)	0	Spo11/DNA topoisomerase VI, subunit A protein; IPR002815 (Spo11/DNA topoisomerase VI, subunit A); GO:0003677 (DNA binding), GO:0003824(catalytic activity), GO:0003918 (DNA topoisomerase type II (ATP-hydrolyzing) activity), GO:0005524 (ATP binding), GO:0005694(chromosome), GO:0006259 (DNA metabolic process), GO:0006265(DNA topological change);****; AT3G13170.1	Va01 Va01:1241778..1245241 (+ strand) class=gene length=3464	1	1241777	1245241
	Phaseolus vulgaris (common bean)	Phvul.008G278300	345/374 (92.25%)	0	Spo11/DNA topoisomerase VI, subunit A protein; IPR002815 (Spo11/DNA topoisomerase VI, subunit A), IPR011991 (Winged helix-turn-helix DNA-binding domain); GO:0003677 (DNA binding), GO:0003824 (catalytic activity), GO:0005524 (ATP binding), GO:0005694 (chromosome), GO:0006259 (DNA metabolic process)	Pv08 Pv08:58577466..58580947 (- strand) class=gene length=3482	8	58577465	58580947
	Cajanus cajan (pigeonpea)	C.cajan_05940	327/418 (78.23%)	0	Spo11/DNA topoisomerase VI, subunit A protein; IPR002815 (Spo11/DNA topoisomerase VI, subunit A); GO:0003677 (DNA binding), GO:0003824 (catalytic activity), GO:0003918 (DNA topoisomerase type II (ATP-hydrolyzing) activity), GO:0005524 (ATP binding), GO:0005694 (chromosome), GO:0006259 (DNA metabolic process), GO:0006265 (DNA topological change)	Cc02 Cc02:15161313..15164920 (- strand) class=gene length=3608	2	15161312	15164920
	Glycine max (soybean)	Glyma.02G299600	337/368 (91.58%)	0	Spo11/DNA topoisomerase VI, subunit A protein; IPR002815(Spo11/DNA topoisomerase VI, subunit A), IPR011991 (Winged helix-turn-helix DNA-binding domain); GO:0003677 (DNA binding), GO:0003824 (catalytic activity), GO:0005524 (ATP binding), GO:0005694 (chromosome), GO:0006259 (DNA metabolic process)	Gm02:47,646,816..47,651,043	2	47646815	47651043
	Medicago truncatula (barrel medic)	Medtr5g095090	288/365 (78.9%)	0	Spo11/DNA topoisomerase VI, subunit A protein; IPR002815 (Spo11/DNA topoisomerase VI, subunit A), IPR011991 (Winged helix-turn-helix DNA-binding domain); GO:0003677 (DNA binding), GO:0003824 (catalytic activity), GO:0005524 (ATP binding), GO:0005694 (chromosome), GO:0006259 (DNA metabolic process)	Mt5 Mt5:41557500..41561995 (+ strand) class=gene length=4496	5	41557499	41561995
	Medicago truncatula (barrel medic)	Medtr5g095040	273/376 (72.61%)	0	Spo11/DNA topoisomerase VI, subunit A protein; IPR002815 (Spo11/DNA topoisomerase VI, subunit A), IPR011991 (Winged helix-turn-helix DNA-binding domain); GO:0003677 (DNA binding), GO:0003824 (catalytic activity), GO:0005524 (ATP binding), GO:0005694 (chromosome), GO:0006259 (DNA metabolic process)	Mt5 Mt5:41541794..41545159 (+ strand) class=gene length=3366	5	41541793	41545159
	Lotus japonicus (birdsfoot trefoil)	Lj0g3v0116299.3	185/218 (84.86%)	2.03693e-141	Spo11/DNA topoisomerase VI, subunit A protein; IPR002815 (Spo11/DNA topoisomerase VI, subunit A); GO:0003677 (DNA binding), GO:0003824 (catalytic activity), GO:0005524 (ATP binding), GO:0005694 (chromosome), GO:0006259 (DNA metabolic process)	Lj0 Lj0:51142747..51147018 class=gene length=4272	0	51142746	51147018
Rec8/SYN1	Arabidopsis thaliana	At5g05490	283/631 (44.85%)	1.62878e-144	Encodes a RAD21-like gene essential for meiosis. Encodes a 627 a.a. protein that is slightly longer in the N-terminus than SYN1 BP5.	Chr5:1624206..1629234 (+ strand) class=mRNA length=5029	5	1624206	1629234
	Vigna unguiculata (cowpea) 97K	Vigun08g163400.1	599/599 (100%)	0	sister chromatid cohesion 1 protein 4; IPR006910 (Rad21/Rec8-like protein, N-terminal), IPR023093 (Rad21/Rec8-like protein, C-terminal); GO:0000228 (nuclear chromosome), GO:0005515 (protein binding)	Vu08 Vu08:33592271..33598932 (- strand) class=gene length=6662	8	33592270	33598932
	Glycine max (soybean)	Glyma.02G263700.1	533/610 (87.38%)	0	sister chromatid cohesion 1 protein 4; IPR006910 (Rad21/Rec8-like protein, N-terminal), IPR023093 (Rad21/Rec8-like protein, C-terminal); GO:0000228 (nuclear chromosome), GO:0005515 (protein binding)	Gm02:44913033..44918409	2	44913032	44918409
	Glycine max (soybean)	Glyma.14G057200.1	524/599 (87.48%)	0	sister chromatid cohesion 1 protein 4; IPR006910 (Rad21/Rec8-like protein, N-terminal), IPR023093 (Rad21/Rec8-like protein, C-terminal); GO:0000228 (nuclear chromosome), GO:0005515 (protein binding)	Gm14:4573971..4579089	14	4573970	4579089
	Phaseolus vulgaris (common bean)	Phvul.007G217900.1	536/601 (89.18%)	0	sister chromatid cohesion 1 protein 4; IPR006910 (Rad21/Rec8-like protein, N-terminal), IPR023093 (Rad21/Rec8-like protein, C-terminal); GO:0000228 (nuclear chromosome), GO:0005515 (protein binding)	Pv07 Pv07:45689101..45694794 (- strand) class=gene length=5694	7	45689100	45694794
	Phaseolus vulgaris (common bean)	Phvul.008G221700.1	497/571 (87.04%)	0	sister chromatid cohesion 1 protein 4; IPR006910 (Rad21/Rec8-like protein, N-terminal); GO:0005515 (protein binding)	Pv08 Pv08:53412139..53416495 (+ strand) class=gene length=4357	8	53412138	53416495
	Cajanus cajan (pigeonpea)	C.cajan_05556	485/580 (83.62%)	0	sister chromatid cohesion 1 protein 4; IPR006910 (Rad21/Rec8-like protein, N-terminal), IPR023093 (Rad21/Rec8-like protein, C-terminal); GO:0000228 (nuclear chromosome), GO:0005515(protein binding)	Cc02 Cc02:11400801..11405074 (- strand) class=gene length=4274	2	11400800	11405074
	Vigna angularis (adzuki bean)	Vang01g05200	411/560 (73.39%)	0	sister chromatid cohesion 1 protein, putative; IPR006910 (Rad21/Rec8-like protein, N-terminal); GO:0005515 (protein binding);*-*-; Medtr5g083120.1	Va01 Va01:6309628..6314193 (- strand) class=gene length=4566	1	6309627	6314193
	Phaseolus vulgaris (common bean)	Phvul.001G192700.1	371/452 (82.08%) 31/32 (96.88%)	0	sister chromatid cohesion 1 protein, putative; IPR006910(Rad21/Rec8-like protein, N-terminal), IPR023093 (Rad21/Rec8-like protein, C-terminal); GO:0000228 (nuclear chromosome), GO:0005515 (protein binding)	Pv01 Pv01:45857040..45861177 (- strand) class=gene length=4138	1	45857039	45861177
	Vigna radiata (mungbean)	Vradi06g04250.1	401/660 (60.76%)	0	sister chromatid cohesion 1 protein, putative; IPR006910 (Rad21/Rec8-like protein, N-terminal), IPR023093 (Rad21/Rec8-like protein, C-terminal); GO:0000228(nuclear chromosome), GO:0005515 (protein binding)	Vr06 Vr06:4965555..4971155 (+ strand) class=gene length=5601	6	4965554	4971155
	Medicago truncatula (barrel medic)	Medtr5g083120.1	348/593 (58.68%)	0	sister chromatid cohesion 1 protein, putative; IPR006910(Rad21/Rec8-like protein, N-terminal), IPR023093 (Rad21/Rec8-like protein, C-terminal); GO:0000228 (nuclear chromosome), GO:0005515 (protein binding)	Mt5 Mt5:35862679..35867520 (- strand) class=gene length=4842	5	35862678	35867520
	Medicago truncatula (barrel medic)	Medtr5g081270.1	157/218 (72.02%)	1.97518e-104	sister chromatid cohesion 1 protein 4; IPR006910 (Rad21/Rec8-like protein, N-terminal); GO:0005515 (protein binding)	Mt5 Mt5:34814956..34817605 (- strand) class=gene length=2650	5	34814955	34817605
	Medicago truncatula (barrel medic)	Medtr5g081260.1	189/359 (52.65%)	1.45667e-101	sister chromatid cohesion 1 protein, putative; IPR023093(Rad21/Rec8-like protein, C-terminal); GO:0000228 (nuclear chromosome)	Mt5 Mt5:34812230..34814109 (- strand) class=gene length=1880	5	34812229	34814109
	Lotus japonicus (birdsfoot trefoil)	Lj4g3v0450780.1	127/214 (59.35%)	6.97448e-68	sister chromatid cohesion 1 protein, putative; IPR023093 (Rad21/Rec8-like protein, C-terminal); GO:0000228 (nuclear chromosome)	Lj4 Lj4:6408799..6410082 class=gene length=1284	4	6408798	6410082
	Lotus japonicus (birdsfoot trefoil)	Lj4g3v0450640.1	127/214 (59.35%)	6.97448e-68	sister chromatid cohesion 1 protein, putative; IPR023093 (Rad21/Rec8-like protein, C-terminal); GO:0000228 (nuclear chromosome)	-	4	6378131	6379415
	Vigna unguiculata (cowpea) 97K	Vigun01g121100	213/213 (100%)	9.45005e-152	protein POLYCHOME-like [Glycine max]	Vu01 Vu01:29794615..29796135 (+ strand) class=gene length=1521	1	29794614	29796135
	Vigna radiata (mungbean)	Vradi03g01970	209/213 (98.12%)	7.09823e-148	protein POLYCHOME-like [Glycine max]	Vr03 Vr03:2550768..2552069 (- strand) class=gene length=1302	3	2550767	2552069
	Vigna angularis (adzuki bean)	Vang07g05940	207/213 (97.18%)	7.42989e-147	uv-b-insensitive 4 ; *-*-; AT2G42260.1	Va07 Va07:6870912..6872193 (+ strand) class=gene length=1282	7	6870911	6872193
	Phaseolus vulgaris (common bean)	Phvul.001G138700	202/213 (94.84%)	3.69344e-110	protein POLYCHOME-like [Glycine max]	Pv01 Pv01:38632696..38634058 (+ strand) class=gene length=1363	1	38632695	38634058
	Glycine max (soybean)	Glyma.03G141800	166/217 (76.5%)	2.66029e-97	protein POLYCHOME-like [Glycine max]	Gm03:35784951..35786210	3	35784950	35786210
	Glycine max (soybean)	Glyma.19G144400.1	161/218 (73.85%)	2.30891e-91	protein POLYCHOME-like [Glycine max]	Gm19:40554846..40558394	19	40554845	440558394
	Cajanus cajan (pigeonpea)	C.cajan_09524	158/232 (68.1%)	2.73053e-81	protein POLYCHOME-like [Glycine max]	Cc03 Cc03:15377941..15378722 (+ strand) class=gene length=782	3	15377940	15378722
	Medicago truncatula (barrel medic)	Medtr7g092570	119/239 (49.79%)	9.32182e-59	UV-B-insensitive protein, putative	Mt7 Mt7:36715530..36717674 (+ strand) class=gene length=2145	7	36715529	36717674
	Lotus japonicus (birdsfoot trefoil)	Lj0g3v0258319	118/231 (51.08%)	1.73666e-46	UV-B-insensitive 4-like	Lj0 Lj0:134140251..134141707 class=gene length=1457	0	134140250	134141707
UVI4	Arabidopsis thaliana	AT2G42260	86/177 (48.59%)	2.79187e-29	Encodes a novel plant-specific protein of unknown function. The UVI4 gene is expressed mainly in actively dividing cells. The hypocotyl cells in mutant seedlings undergo one extra round of endoreduplication. The uvi4 mutation also promoted the progression of endo-reduplication during leaf development.	Chr2:17601872..17603705 (- strand) class=mRNA length=1834	2	17601872	17603705
	Lotus japonicus (birdsfoot trefoil)	Lj1g3v4302190	98/199 (49.25%)	3.78103e-27	UV-B-insensitive 4-like	Lj1 Lj1:50605638..50607093 class=gene length=1456	1	50605637	50607093
OSD1	Arabidopsis thaliana	At3g57860	81/168 (48.21%)	6.19994e-24	Encodes a protein that controls entry into the second meiotic division. Negatively regulates the Anaphase-Promoting Complex/Cyclosome.	Chr3:21426285..21428340 (+ strand) class=mRNA length=2056	3	21426285	21428340
	Lotus japonicus (birdsfoot trefoil)	Lj1g3v3458540	65/124 (52.42%)	1.52307e-22	uv-b-insensitive 4	Lj1 Lj1:40088011..40089054 class=gene length=1044	1	40088010	40089054
SPO11-3	Arabidopsis thaliana	AT5G02820	347/427 (81.26%)	0	Involved in the patterning and shape of leaf trichomes. Encodes the DNA topoisomerase VI SPO11-3, involved in endoreduplication	Chr5 Chr5:642554..644394 (+ strand) class=mRNA length=1841	5	642554	644394
	Vigna unguiculata (cowpea) 97K	Vigun07g044700.1	418/418 (100%)	0	Spo11/DNA topoisomerase VI, subunit A protein; IPR002815 (Spo11/DNA topoisomerase VI, subunit A); GO:0003677 (DNA binding), GO:0003824 (catalytic activity), GO:0003918 (DNA topoisomerase type II (ATP-hydrolyzing) activity), GO:0005524 (ATP binding), GO:0005694 (chromosome), GO:0006259 (DNA metabolic process), GO:0006265 (DNA topological change)	Vu07 Vu07:4517360..4520313 (+ strand) class=gene length=2954	7	4517359	4520313
	Vigna radiata (mungbean)	Vradi01g06560.1	408/419 (97.37%)	0	Spo11/DNA topoisomerase VI, subunit A protein; IPR002815 (Spo11/DNA topoisomerase VI, subunit A); GO:0003677 (DNA binding), GO:0003824 (catalytic activity), GO:0003918 (DNA topoisomerase type II (ATP-hydrolyzing) activity), GO:0005524 (ATP binding), GO:0005694 (chromosome), GO:0006259 (DNA metabolic process), GO:0006265 (DNA topological change)	Vr01 Vr01:10179502..10182102 (- strand) class=gene length=2601	1	10179501	10182102
	Vigna angularis (adzuki bean)	Vang0206s00080	408/418 (97.61%)	0	Spo11/DNA topoisomerase VI, subunit A protein; IPR002815 (Spo11/DNA topoisomerase VI, subunit A); GO:0003677 (DNA binding), GO:0003824 (catalytic activity), GO:0003918 (DNA topoisomerase type II (ATP-hydrolyzing) activity), GO:0005524 (ATP binding), GO:0005694 (chromosome), GO:0006259 (DNA metabolic process), GO:0006265 (DNA topological change);****; AT5G02820.1	NA	vigan.scaffold_206	94784	97587
	Phaseolus vulgaris (common bean)	Phvul.007G162700.1	402/418 (96.17%)	0	Spo11/DNA topoisomerase VI, subunit A protein; IPR002815 (Spo11/DNA topoisomerase VI, subunit A); GO:0003677 (DNA binding), GO:0003824 (catalytic activity), GO:0003918 (DNA topoisomerase type II (ATP-hydrolyzing) activity), GO:0005524 (ATP binding), GO:0005694 (chromosome), GO:0006259 (DNA metabolic process), GO:0006265 (DNA topological change)	Pv07 Pv07:39146097..39148449 (+ strand) class=gene length=2353	7	39146096	39148449
	Glycine max (soybean)	Glyma.13G136100.1	399/418 (95.45%)	0	Spo11/DNA topoisomerase VI, subunit A protein; IPR002815 (Spo11/DNA topoisomerase VI, subunit A); GO:0003677 (DNA binding), GO:0003824 (catalytic activity), GO:0003918 (DNA topoisomerase type II (ATP-hydrolyzing) activity), GO:0005524 (ATP binding), GO:0005694 (chromosome), GO:0006259 (DNA metabolic process), GO:0006265 (DNA topological change)	Gm13:24,861,630..24,864,623	13	24861629	24864623
	Glycine max (soybean)	Glyma.10G048300.1	399/420 (95%)	0	Spo11/DNA topoisomerase VI, subunit A protein; IPR002815 (Spo11/DNA topoisomerase VI, subunit A); GO:0003677 (DNA binding), GO:0003824 (catalytic activity), GO:0003918 (DNA topoisomerase type II (ATP-hydrolyzing) activity), GO:0005524 (ATP binding), GO:0005694 (chromosome), GO:0006259 (DNA metabolic process), GO:0006265 (DNA topological change)	Gm10:4337864..4340624	10	4337863	4340624
	Cajanus cajan (pigeonpea)	C.cajan_41427	396/418 (94.74%)	0	Spo11/DNA topoisomerase VI, subunit A protein; IPR002815 (Spo11/DNA topoisomerase VI, subunit A); GO:0003677 (DNA binding), GO:0003824 (catalytic activity), GO:0003918 (DNA topoisomerase type II (ATP-hydrolyzing) activity), GO:0005524 (ATP binding), GO:0005694 (chromosome), GO:0006259 (DNA metabolic process), GO:0006265 (DNA topological change)	NA	cajca.Scaffold133515	16572	18677
	Medicago truncatula (barrel medic)	Medtr1g067040.1	376/417 (90.17%)	0	Spo11/DNA topoisomerase VI, subunit A protein; IPR002815 (Spo11/DNA topoisomerase VI, subunit A); GO:0003677 (DNA binding), GO:0003824 (catalytic activity), GO:0003918 (DNA topoisomerase type II (ATP-hydrolyzing) activity), GO:0005524 (ATP binding), GO:0005694 (chromosome), GO:0006259 (DNA metabolic process), GO:0006265 (DNA topological change)	Mt1 Mt1:28846880..28849957 (- strand) class=gene length=3078	1	28846879	28849957
	Medicago truncatula (barrel medic)	Medtr5g095040.1	104/277 (37.55%)	1.08145e-63	meiotic recombination SPO11-like protein	NA	5	41541752	41545159
	Medicago truncatula (barrel medic)	Medtr5g084590.1	119/282 (42.2%)	1.71973e-61	Spo11/DNA topoisomerase VI, subunit A protein; IPR002815 (Spo11/DNA topoisomerase VI, subunit A), IPR011991 (Winged helix-turn-helix DNA-binding domain); GO:0003677 (DNA binding), GO:0003824 (catalytic activity), GO:0005524 (ATP binding), GO:0005694 (chromosome), GO:0006259 (DNA metabolic process)	Mt5 Mt5:36505560..36506754 (- strand) class=gene length=1195	5	36505559	36506754
	Lotus japonicus (birdsfoot trefoil)	Lj5g3v0615710.1	380/422 (90.05%)	0	Spo11/DNA topoisomerase VI, subunit A protein; IPR002815 (Spo11/DNA topoisomerase VI, subunit A); GO:0003677 (DNA binding), GO:0003824 (catalytic activity), GO:0003918 (DNA topoisomerase type II (ATP-hydrolyzing) activity), GO:0005524 (ATP binding), GO:0005694 (chromosome), GO:0006259 (DNA metabolic process), GO:0006265 (DNA topological change)	Lj5 Lj5:7895312..7896984 class=gene length=1673	5	7895312	7896984
	Lotus japonicus (birdsfoot trefoil)	Lj0g3v0329199.1	82/167 (49.1%)	9.47049e-48	Spo11/DNA topoisomerase VI, subunit A protein; IPR002815 (Spo11/DNA topoisomerase VI, subunit A); GO:0003677 (DNA binding), GO:0003824 (catalytic activity), GO:0005524 (ATP binding), GO:0005694 (chromosome), GO:0006259 (DNA metabolic process)	Lj0 Lj0:172128470..172129732 class=gene length=1263	0	172128470	172129732
	Lotus japonicus (birdsfoot trefoil)	Lj0g3v0352439.3	113/158 (71.52%)	7.46016e-73	Spo11/DNA topoisomerase VI, subunit A protein; IPR002815 (Spo11/DNA topoisomerase VI, subunit A); GO:0003677 (DNA binding), GO:0003824 (catalytic activity), GO:0005524 (ATP binding), GO:0005694 (chromosome), GO:0006259 (DNA metabolic process)	Lj0 Lj0:185368939..185370677 class=gene length=1739	0	185368939	185370677
SPO11-2	Arabidopsis thaliana	AT1G63990	269/376 (71.54%)	0	Encodes AtSPO11-2, one of the three Arabidopsis homologues of the archaeal DNA topoisomerase VIA subunit (topo VIA). Required for meiotic recombination. Plants homozygous for atspo11-2 exhibit a severe sterility phenotype. Both male and female meiosis are severely disrupted in the atspo11-2 mutant, and this is associated with severe defects in synapsis during the first meiotic division and reduce…	Chr1 Chr1:23742842..23745385 (- strand) class=mRNA length=2544	1	23742842	23745385
	Vigna unguiculata (cowpea) 97K	Vigun02g178600.1	383/383 (100%)	0	Spo11/DNA topoisomerase VI, subunit A protein; IPR002815 (Spo11/DNA topoisomerase VI, subunit A), IPR011991 (Winged helix-turn-helix DNA-binding domain); GO:0003677 (DNA binding), GO:0003824 (catalytic activity), GO:0005524 (ATP binding), GO:0005694 (chromosome), GO:0006259 (DNA metabolic process)	Vu02 Vu02:31981124..31984253 (- strand) class=gene length=3130	2	31981123	31984253
	Vigna radiata (mungbean)	Vradi11g01970	189/224 (84.38%)	2.28582e-130	Spo11/DNA topoisomerase VI, subunit A protein; IPR002815 (Spo11/DNA topoisomerase VI, subunit A); GO:0003677 (DNA binding), GO:0003824 (catalytic activity), GO:0005524 (ATP binding), GO:0005694 (chromosome), GO:0006259 (DNA metabolic process)	Vr11 Vr11:1792961..1794591 (+ strand) class=gene length=1631	11	1792961	1794591
	Vigna angularis (adzuki bean)	Vang07g06610	342/384 (89.06%)	0	Spo11/DNA topoisomerase VI, subunit A protein; IPR002815 (Spo11/DNA topoisomerase VI, subunit A), IPR011991 (Winged helix-turn-helix DNA-binding domain); GO:0003677 (DNA binding), GO:0003824 (catalytic activity), GO:0005524 (ATP binding), GO:0005694 (chromosome), GO:0006259 (DNA metabolic process);****; AT5G02820.1	Va07 Va07:7487701..7490356 (- strand) class=gene length=2656	7	7487700	7490356
	Phaseolus vulgaris (common bean)	Phvul.002G160000.1	362/383 (94.52%)	0	Spo11/DNA topoisomerase VI, subunit A protein; IPR002815 (Spo11/DNA topoisomerase VI, subunit A), IPR011991 (Winged helix-turn-helix DNA-binding domain); GO:0003677 (DNA binding), GO:0003824 (catalytic activity), GO:0005524 (ATP binding), GO:0005694 (chromosome), GO:0006259 (DNA metabolic process)	Pv02 Pv02:30197885..30200586 (- strand) class=gene length=2702	2	30197885	30200586
	Glycine max (soybean)	Glyma.11G021300.1	348/383 (90.86%)	0	Spo11/DNA topoisomerase VI, subunit A protein; IPR002815 (Spo11/DNA topoisomerase VI, subunit A), IPR011991 (Winged helix-turn-helix DNA-binding domain); GO:0003677 (DNA binding), GO:0003824 (catalytic activity), GO:0005524 (ATP binding), GO:0005694 (chromosome), GO:0006259 (DNA metabolic process)	Gm11:1,512,811..1,515,466	11	1512657	1515641
	Cajanus cajan (pigeonpea)	C.cajan_13235	349/382 (91.36%)	0	Spo11/DNA topoisomerase VI, subunit A protein; IPR002815 (Spo11/DNA topoisomerase VI, subunit A), IPR011991 (Winged helix-turn-helix DNA-binding domain); GO:0003677 (DNA binding), GO:0003824 (catalytic activity), GO:0005524 (ATP binding), GO:0005694 (chromosome), GO:0006259 (DNA metabolic process)	Cc06 Cc06:22826172..22828802 (+ strand) class=gene length=2631	6	22826171	22828802
	Medicago truncatula (barrel medic)	Medtr5g009990.1	335/383 (87.47%)	0	Spo11/DNA topoisomerase VI, subunit A protein; IPR002815 (Spo11/DNA topoisomerase VI, subunit A), IPR011991 (Winged helix-turn-helix DNA-binding domain); GO:0003677 (DNA binding), GO:0003824 (catalytic activity), GO:0005524 (ATP binding), GO:0005694 (chromosome), GO:0006259 (DNA metabolic process)	Mt5 Mt5:2567904..2571533 (+ strand) class=gene length=3630	5	2567903	2571533
	Lotus japonicus (birdsfoot trefoil)	Lj2g3v2051220.1	329/379 (86.81%)	0	Spo11/DNA topoisomerase VI, subunit A protein; IPR002815 (Spo11/DNA topoisomerase VI, subunit A), IPR011991 (Winged helix-turn-helix DNA-binding domain); GO:0003677 (DNA binding), GO:0003824 (catalytic activity), GO:0005524 (ATP binding), GO:0005694 (chromosome), GO:0006259 (DNA metabolic process) Protein domains	Lj2 Lj2:31090054..31092660 class=gene length=2607	2	31090054	31092660
	Lotus japonicus (birdsfoot trefoil)	Lj6g3v2172040.1	70/225 (31.11%)	7.40011e-32	Spo11/DNA topoisomerase VI, subunit A protein; IPR002815 (Spo11/DNA topoisomerase VI, subunit A); GO:0003677 (DNA binding), GO:0003824 (catalytic activity), GO:0005524 (ATP binding), GO:0005694 (chromosome), GO:0006259 (DNA metabolic process)	Lj6 Lj6:25137554..25138484 class=gene length=931	6	25137554	25138484
	Lotus japonicus (birdsfoot trefoil)	Lj0g3v0253289.1	43/159 (27.04%)	2.31266e-16	Spo11/DNA topoisomerase VI, subunit A protein; IPR002815 (Spo11/DNA topoisomerase VI, subunit A); GO:0003677 (DNA binding), GO:0003824 (catalytic activity), GO:0005524 (ATP binding), GO:0005694 (chromosome), GO:0006259 (DNA metabolic process) Protein domains	Lj0 Lj0:131529959..131530531 class=gene length=573	0	131529959	131530531
	Vigna unguiculata (cowpea) 97K	Vigun05g053000.1	1269/1269 (100%)	0	sister chromatid cohesion 1 protein 1-like isoform X2 [Glycine max]; IPR006910 (Rad21/Rec8-like protein, N-terminal), IPR023093(Rad21/Rec8-like protein, C-terminal); GO:0000228 (nuclear chromosome), GO:0005515 (protein binding)	Vu05 Vu05:4540167..4553653 (+ strand) class=gene length=13487	5	4540166	4553653
SYN4/ATRAD21.3	Arabidopsis thaliana	AT5G16270	187/258 (72.48%)	3.56891e-110	SYN4; ATRAD21.3; Encodes a SCC1/REC8 ortholog that may be involved in mitosis and may represent a mitotic cohesin. Plays a role in somatic DNA double strand break damage repair. The mRNA is cell-to-cell mobile.	Chr5 Chr5:5316197..5322700 (+ strand) class=mRNA length=6504	5	5316197	5322700
	Vigna angularis (adzuki bean)	Vang04g04680	1176/1277 (92.09%)	0	Rad21/Rec8-like family protein; IPR006910 (Rad21/Rec8-like protein, N-terminal), IPR023093 (Rad21/Rec8-like protein, C-terminal); GO:0000228 (nuclear chromosome), GO:0005515(protein binding);*-*-; AT3G59550.1	Va04 Va04:5982914..5996699 (- strand) class=gene length=13786	4	5982913	5996699
	Vigna radiata (mungbean)	Vradi0363s00130	1129/1266 (89.18%)	0	sister chromatid cohesion 1 protein 3-like [Glycine max]; IPR006910 (Rad21/Rec8-like protein, N-terminal), IPR023093 (Rad21/Rec8-like protein, C-terminal); GO:0000228 (nuclear chromosome), GO:0005515 (protein binding)	NA	-	-	-
	Phaseolus vulgaris (common bean)	Phvul.008G051500.1	1123/1271 (88.36%)	0	sister chromatid cohesion 1 protein 1-like isoform X2 [Glycine max]; IPR006910 (Rad21/Rec8-like protein, N-terminal), IPR023093 (Rad21/Rec8-like protein, C-terminal); GO:0000228 (nuclear chromosome), GO:0005515 (protein binding)	Pv08 Pv08:4548450..4563564 (+ strand) class=gene length=15115	8	4548450	4563564
	Lotus japonicus (birdsfoot trefoil)	Lj1g3v2842390.1	822/1342 (61.25%)	0	sister chromatid cohesion 1 protein 1-like isoform X2 [Glycine max]; IPR006910 (Rad21/Rec8-like protein, N-terminal), IPR023093 (Rad21/Rec8-like protein, C-terminal); GO:0000228 (nuclear chromosome), GO:0005515 (protein binding) Protein domains	Lj1 Lj1:32409490..32422820 class=gene length=13331	1	2409490	32422820
	Glycine max (soybean)	Glyma.18G245000.1	1010/1278 (79.03%)	0	sister chromatid cohesion 1 protein 1-like isoform X2 [Glycine max]; IPR006910 (Rad21/Rec8-like protein, N-terminal), IPR023093 (Rad21/Rec8-like protein, C-terminal); GO:0000228 (nuclear chromosome), GO:0005515 (protein binding)	Gm18:53,266,555..53,281,707	18	53266555	53281707
	Cajanus cajan (pigeonpea)	C.cajan_18258	471/748 (62.97%) 233/261 (89.27%) 66/121 (54.55%)	0	sister chromatid cohesion 1 protein 4; IPR006910 (Rad21/Rec8-like protein, N-terminal), IPR023093 (Rad21/Rec8-like protein, C-terminal); GO:0000228 (nuclear chromosome), GO:0005515 (protein binding)	Cc07 Cc07:9894312..9908624 (- strand) class=gene length=14313	7	9894312	9908624
	Glycine max (soybean)	Glyma.09G247600.1	1004/1302 (77.11%)	0	sister chromatid cohesion 1 protein 1-like isoform X2 [Glycine max]; IPR006910 (Rad21/Rec8-like protein, N-terminal), IPR023093 (Rad21/Rec8-like protein, C-terminal); GO:0000228 (nuclear chromosome), GO:0005515 (protein binding)	Gm09:46,906,125..46,920,647	9	46906125	46920647
	Medicago truncatula (barrel medic)	Medtr7g080575.1	843/1386 (60.82%)	0	sister chromatid cohesion 1 protein 4; IPR006910 (Rad21/Rec8-like protein, N-terminal), IPR023093 (Rad21/Rec8-like protein, C-terminal); GO:0000228 (nuclear chromosome), GO:0005515 (protein binding)	Mt7 Mt7:30668024..30681072 (- strand) class=gene length=13049	7	30668024	30681072
	Vigna unguiculata (cowpea) 97K	Vigun01g041600.1	719/719 (100%)	0	sister chromatid cohesion 1 protein 4; IPR006910 (Rad21/Rec8-like protein, N-terminal), IPR023093 (Rad21/Rec8-like protein, C-terminal); GO:0000228 (nuclear chromosome), GO:0005515(protein binding)	Vu01 Vu01:5838845..5844661 (+ strand) class=gene length=5817	1	5838844	5844661
SYN3/ATRAD21.2	Arabidopsis thaliana	AT3G59550	257/753 (34.13%)	4.96382e-99	SYN3; ATRAD21.2; Encodes an alpha-kleisin protein that is localized primarily in the nucleolus and is essential for megagametogenesis and plays an important role in pollen development. alpha-kleisins are core components of meiotic and mitotic cohesin complexes.	Chr3 Chr3:21997052..22000737 (+ strand) class=mRNA length=3686	3	21997052	22000737
	Glycine max (soybean)	Glyma.08G151600.1	483/725 (66.62%)	0	sister chromatid cohesion 1 protein 4; IPR006910(Rad21/Rec8-like protein, N-terminal), IPR023093(Rad21/Rec8-like protein, C-terminal); GO:0000228 (nuclear chromosome), GO:0005515 (protein binding)	Gm08:11643276..11650389	8	11643275	11650389
	Vigna radiata (mungbean)	Vradi05g18000.1	672/732 (91.8%)	0	sister chromatid cohesion 1 protein 4; IPR006910 (Rad21/Rec8-like protein, N-terminal), IPR023093 (Rad21/Rec8-like protein, C-terminal); GO:0000228 (nuclear chromosome), GO:0005515 (protein binding);*-*-; AT5G16270.1	Vr05 Vr05:27462975..27470407 (+ strand) class=gene length=7433	5	27462975	27470407
	Vigna angularis (adzuki bean)	Vang0022ss02160	646/732 (88.25%)	0	Rad21/Rec8-like family protein; IPR006910 (Rad21/Rec8-like protein, N-terminal), IPR023093 (Rad21/Rec8-like protein, C-terminal); GO:0000228 (nuclear chromosome), GO:0005515 (protein binding);***-; AT3G59550.1	NA	22	3478806	3486197
	Medicago truncatula (barrel medic)	Medtr3g005770.1	324/756 (42.86%)	1.79454e-142	sister chromatid cohesion 1 protein	NA	3	369758	375395
	Cajanus cajan (pigeonpea)	C.cajan_46092	429/735 (58.37%)	0	sister chromatid cohesion 1 protein 4; IPR006910 (Rad21/Rec8-like protein, N-terminal), IPR023093 (Rad21/Rec8-like protein, C-terminal); GO:0000228 (nuclear chromosome), GO:0005515 (protein binding)	NA	-	-	-
	Cajanus cajan (pigeonpea)	C.cajan_46605	158/272 (58.09%)	7.55222e-87	sister chromatid cohesion 1 protein 4; IPR006910 (Rad21/Rec8-like protein, N-terminal); GO:0005515 (protein binding)	NA	-	-	-
	Phaseolus vulgaris (common bean)	Phvul.005G038800.1	461/723 (63.76%)	0	sister chromatid cohesion 1 protein 4; IPR006910 (Rad21/Rec8-like protein, N-terminal), IPR023093 (Rad21/Rec8-like protein, C-terminal); GO:0000228 (nuclear chromosome), GO:0005515 (protein binding)	Pv05 Pv05:3758235..3763948 (- strand) class=gene length=5714	5	3758235	3763948
	Lotus japonicus (birdsfoot trefoil)	Lj3g3v0883710.1	197/379 (51.98%)	1.57114e-102	sister chromatid cohesion 1 protein 4; IPR023093 (Rad21/Rec8-like protein, C-terminal); GO:0000228 (nuclear chromosome)	Lj3 Lj3:10749774..10753951 class=gene length=4178	3	10749774	10753951
	Lotus japonicus (birdsfoot trefoil)	Lj3g3v0883700.1	227/442 (51.36%)	2.60967e-113	sister chromatid cohesion 1 protein 4; IPR006910 (Rad21/Rec8-like protein, N-terminal); GO:0005515 (protein binding)	Lj3 Lj3:10747105..10749667 class=gene length=2563	3	10747105	10749667
SYN2/RAD21.1	Arabidopsis thaliana	AT5G40840	71/155 (45.81%) 38/90 (42.22%)	8.14103e-30	Cohesion family protein SYN2 (SYN2). Plays a role in somatic DNA double strand break damage repair.	Chr5 Chr5:16359331..16363878 (- strand) class=mRNA length=4548	5	16359331	16363878
	Vigna unguiculata (cowpea) 97K	Vigun01g066600.1	655/655 (100%)	0	sister chromatid cohesion 1 protein 4; IPR006910 (Rad21/Rec8-like protein, N-terminal), IPR023093 (Rad21/Rec8-like protein, C-terminal); GO:0000228 (nuclear chromosome), GO:0005515 (protein binding)	Vu01 Vu01:17819157..17832814 (+ strand) class=gene length=13658	1	17819156	17832814
	Phaseolus vulgaris (common bean)	Phvul.001G096000.1	522/627 (83.25%)	0	sister chromatid cohesion 1 protein 4; IPR006910 (Rad21/Rec8-like protein, N-terminal), IPR023093 (Rad21/Rec8-like protein, C-terminal); GO:0005515 (protein binding)	Pv01 Pv01:21000603..21011596 (- strand) class=gene length=10994	1	21000603	21011596
	Vigna angularis (adzuki bean)	Vang0176s00420	452/508 (88.98%)	0	sister chromatid cohesion 1 protein 4; IPR023093 (Rad21/Rec8-like protein, C-terminal); GO:0000228 (nuclear chromosome);*-*-; AT5G16270.1	NA	-	-	-
	Vigna radiata (mungbean)	Vradi0007s01600.1	429/516 (83.14%) 151/221 (68.33%)	0	sister chromatid cohesion 1 protein 2-like isoform X2 [Glycine max]; IPR006910 (Rad21/Rec8-like protein, N-terminal), IPR023093 (Rad21/Rec8-like protein, C-terminal); GO:0000228 (nuclear chromosome), GO:0005515 (protein binding)	NA	-	-	-
	Medicago truncatula (barrel medic)	Medtr7g031420.1	296/792 (37.37%)	5.38139e-127	sister chromatid cohesion 1 protein 4; IPR006910 (Rad21/Rec8-like protein, N-terminal), IPR023093 (Rad21/Rec8-like protein, C-terminal); GO:0000228 (nuclear chromosome), GO:0005515 (protein binding	Mt7 Mt7:10945596..10952129 (+ strand) class=gene length=6534	7	10945596	10952129
	Lotus japonicus (birdsfoot trefoil)	Lj1g3v3833930.1	218/474 (45.99%) 112/272 (41.18%) 62/109 (56.88%)	2.34292e-106	sister chromatid cohesion 1 protein 4; IPR006910 (Rad21/Rec8-like protein, N-terminal), IPR023093 (Rad21/Rec8-like protein, C-terminal); GO:0000228 (nuclear chromosome), GO:0005515 (protein binding)	Lj1 Lj1:43489438..43500648 class=gene length=11211	1	43489438	43500648
	Glycine max (soybean)	Glyma.19G087000.1	185/333 (55.56%) 131/185 (70.81%)	7.41551e-98	sister chromatid cohesion 1 protein 2-like isoform X1 [Glycine max]; IPR006910 (Rad21/Rec8-like protein, N-terminal), IPR023093 (Rad21/Rec8-like protein, C-terminal); GO:0000228 (nuclear chromosome), GO:0005515 (protein binding)	Gm19:31,046,094..31,056,463	19	31046094	31056463
	Glycine max (soybean)	Glyma.16G060000.1	167/310 (53.87%) 132/185 (71.35%)	8.76119e-90	sister chromatid cohesion 1 protein 2-like isoform X2 [Glycine max]; IPR006910 (Rad21/Rec8-like protein, N-terminal), IPR023093 (Rad21/Rec8-like protein, C-terminal); GO:0000228 (nuclear chromosome), GO:0005515 (protein binding)	Gm16:5,857,893..5,866,031	16	5857893	5866031

## Sheet: Table S3
Table S3. Color codes and descriptions for gene families in microsyntenic region spanning 5 genes upstream and downstream of gene of interest. All results come from Legume Information system website. Refer to Additional File 2: Fig. 2Sc, e and i.
OSD1 microsynteny
Color code	Gene family ID	Description
1	legfed_v1_0.L_N3W601	polygalacturonase/glycoside hydrolase family protein; IPR000743 (Glycoside hydrolase, family 28), IPR011050 (Pectin lyase fold/virulence factor); GO:0004650 (polygalacturonase activity), GO:0005975 (carbohydrate metabolic process)
2	legfed_v1_0.L_5BCPX3	transcription factor bHLH48-like [Glycine max]; IPR011598 (Myc-type, basic helix-loop-helix (bHLH) domain); GO:0046983 (protein dimerization activity)
3	legfed_v1_0.L_509FST	Cornichon family protein; IPR003377 (Cornichon); GO:0016020 (membrane), GO:0035556 (intracellular signal transduction)
4	legfed_v1_0.L_JXT19Y	receptor-like kinase 902; IPR011009 (Protein kinase-like domain), IPR013210 (Leucine-rich repeat-containing N-terminal, type 2), IPR013320 (Concanavalin A-like lectin/glucanase, subgroup); GO:0004672 (protein kinase activity), GO:0005524 (ATP binding), GO:0006468 (protein phosphorylation)
5	legfed_v1_0.L_7FTRDJ	transcription factor bHLH130-like [Glycine max]; IPR011598 (Myc-type, basic helix-loop-helix (bHLH) domain); GO:0046983 (protein dimerization activity)
UVI4/OSD1	legfed_v1_0.L_BX0NQH	protein POLYCHOME-like [Glycine max]
6	legfed_v1_0.L_X786TY	transmembrane protein, putative
7	legfed_v1_0.L_0GZG6J	Cytochrome P450 superfamily protein; IPR001128 (Cytochrome P450); GO:0005506 (iron ion binding), GO:0020037 (heme binding), GO:0055114 (oxidation-reduction process)
8	legfed_v1_0.L_4LD12H	geranylgeranyl pyrophosphate synthase 1; IPR017446 (Polyprenyl synthetase-related); GO:0008299 (isoprenoid biosynthetic process)
9	legfed_v1_0.L_HMXTTB	alpha/beta hydrolase family protein; IPR019149 (Protein of unknown function DUF2048)
10	legfed_v1_0.L_1HJ1T0	40S ribosomal protein S20-2; IPR001848 (Ribosomal protein S10), IPR027486 (Ribosomal protein S10 domain); GO:0003723 (RNA binding), GO:0003735 (structural constituent of ribosome), GO:0005622 (intracellular), GO:0005840 (ribosome), GO:0006412 (translation), GO:0015935 (small ribosomal subunit)
11	legfed_v1_0.L_14Q50M	receptor-like protein kinase 2; IPR001611 (Leucine-rich repeat), IPR013210 (Leucine-rich repeat-containing N-terminal, type 2); GO:0005515 (protein binding)
Species	Chromosome	Coordinates of microsyntenic region (5 genes up and down)	Length (kb)
V. unguiculata	Vu01	29717990 ... 29836114	118.124
V. radiata	Vr03	2613837 - 2488950	124.887
V. angularis	Va07	6789314 - 6912850	123.536
P. vulgaris	Pv01	38532765 - 38763001	230.236
C. cajan	LG03	15312515 - 15417539	105.024
G. max	Gm03	36907214 - 36987962	80.748
G. max	Gm19	40944903 - 41035582	90.679
M. truncatula	Mt07	36665751 - 36741759	76.008
L. japonicus	Lj01	50566352 - 50631311	64.959
A. thaliana	At02	17625211 - 17591852	33.359
A. thaliana	At03	21407788 - 21444312	36.524
REC8 microsynteny
Color code	Gene family	Description
1	legfed_v1_0.L_633ZYZ	LOB domain-containing protein 21; IPR004883 (Lateral organ boundaries, LOB)
2	legfed_v1_0.L_PV9VHD	U-box domain-containing protein 13-like [Glycine max]; IPR013083 (Zinc finger, RING/FYVE/PHD-type), IPR016024 (Armadillo-type fold); GO:0000151 (ubiquitin ligase complex), GO:0004842 (ubiquitin-protein ligase activity), GO:0005488 (binding), GO:0005515 (protein binding), GO:0016567 (protein ubiquitination)
3	legfed_v1_0.L_4JTNR7	GDSL-like Lipase/Acylhydrolase superfamily protein; IPR001087 (Lipase, GDSL); GO:0006629 (lipid metabolic process), GO:0016787 (hydrolase activity)
4	legfed_v1_0.L_4GD455	sorting and assembly machinery component 50 homolog [Glycine max]; IPR000184 (Bacterial surface antigen (D15)), IPR010827 (Surface antigen variable number); GO:0019867 (outer membrane)
5	legfed_v1_0.L_4ZH9SQ	Protein kinase family protein; IPR011009 (Protein kinase-like domain), IPR013210 (Leucine-rich repeat-containing N-terminal, type 2), IPR013320 (Concanavalin A-like lectin/glucanase, subgroup); GO:0004672 (protein kinase activity), GO:0005524 (ATP binding), GO:0006468 (protein phosphorylation)
6	legfed_v1_0.L_8VL0D7	uncharacterized protein At5g39865-like [Glycine max]; IPR012336 (Thioredoxin-like fold); GO:0009055 (electron carrier activity), GO:0015035 (protein disulfide oxidoreductase activity), GO:0045454 (cell redox homeostasis)
REC8	legfed_v1_0.L_JR74CF	sister chromatid cohesion 1 protein 4; IPR006910 (Rad21/Rec8-like protein, N-terminal), IPR023093 (Rad21/Rec8-like protein, C-terminal); GO:0000228 (nuclear chromosome), GO:0005515 (protein binding)
7	legfed_v1_0.L_R7VG1H	ankyrin repeat-containing protein [Glycine max]; IPR008962 (PapD-like), IPR020683 (Ankyrin repeat-containing domain); GO:0005198 (structural molecule activity), GO:0005515 (protein binding)
8	legfed_v1_0.L_3GD7P6	probable methyltransferase PMT23-like [Glycine max]; IPR004159 (Putative S-adenosyl-L-methionine-dependent methyltransferase); GO:0008168 (methyltransferase activity)
9	legfed_v1_0.L_MB8H47	Peptide-N4-(N-acetyl-beta-glucosaminyl)asparagine amidase A protein; IPR021102 (Peptide-N4-(N-acetyl-beta-glucosaminyl)asparagine amidase A)
10	legfed_v1_0.L_XR2LNZ	protein MID1-COMPLEMENTING ACTIVITY 1-like isoform X2 [Glycine max]; IPR006461 (Uncharacterised protein family Cys-rich)
11	legfed_v1_0.L_1T20XQ	Ribosomal protein S4 (RPS4A) family protein; IPR000876 (Ribosomal protein S4e); GO:0003723 (RNA binding), GO:0003735 (structural constituent of ribosome), GO:0005622 (intracellular), GO:0005840 (ribosome), GO:0006412 (translation)
12	legfed_v1_0.L_27T2YR	ferritin 4; IPR001519 (Ferritin), IPR008331 (Ferritin/DPS protein domain), IPR009078 (Ferritin-like superfamily); GO:0006826 (iron ion transport), GO:0006879 (cellular iron ion homeostasis), GO:0008199 (ferric iron binding)
Species	Chromosome	Coordinates of microsyntenic region (5 genes up and down)	Length (kb)
V. unguiculata	Vu08	33555599 - 33630017	74.418
V. radiata	Vr06	5024613 - 4919990	104.623
V. angularis	Va01	6267894 - 6340152	72.258
P. vulgaris	Pv08	53458977 - 53373213	85.764
C. cajan	LG02	11354722 - 11435522	80.8
G. max	Gm02	46762462 - 46713495	48.967
G. max	Gm14	4521323 - 4461156	60.167
M. truncatula	Mt05	35827576 - 35899745	72.169
L. japonicus	Lj02	36764733 - 36849303	84.57
A. thaliana	At05	1636297 - 1610446	25.851
SPO11-1 microsynteny
1	legfed_v1_0.L_1XK45N	serine acetyltransferase 2; 2; IPR005881 (Serine O-acetyltransferase); GO:0005737 (cytoplasm), GO:0006535 (cysteine biosynthetic process from serine), GO:0009001 (serine O-acetyltransferase activity), GO:0016740 (transferase activity)
2	legfed_v1_0.L_72L6HF	pectinesterase 11; IPR011050 (Pectin lyase fold/virulence factor); GO:0005618 (cell wall), GO:0030599 (pectinesterase activity), GO:0042545 (cell wall modification)
3	legfed_v1_0.L_FD43RC	mitochondrial import inner membrane translocase subunit TIM50-like [Glycine max]; IPR004274 (NLI interacting factor), IPR023214 (HAD-like domain), IPR027111 (Mitochondrial import inner membrane translocase subunit Tim50); GO:0005515 (protein binding), GO:0005743 (mitochondrial inner membrane), GO:0005744 (mitochondrial inner membrane presequence translocase complex), GO:0015031 (protein transport)
4	legfed_v1_0.L_GFZW1X	retrotransposon-like protein 1-like [Glycine max]
SPO11-1	legfed_v1_0.L_M39CZN	Spo11/DNA topoisomerase VI, subunit A protein; IPR002815 (Spo11/DNA topoisomerase VI, subunit A), IPR011991 (Winged helix-turn-helix DNA-binding domain); GO:0003677 (DNA binding), GO:0003824 (catalytic activity), GO:0005524 (ATP binding), GO:0005694 (chromosome), GO:0006259 (DNA metabolic process)
5	legfed_v1_0.L_HC5VBK	Outward rectifying potassium channel protein; IPR003280 (Two pore domain potassium channel), IPR011992 (EF-hand domain pair); GO:0005267 (potassium channel activity), GO:0005509 (calcium ion binding), GO:0016020 (membrane), GO:0071805 (potassium ion transmembrane transport)
6	legfed_v1_0.L_BW9W74	uncharacterized protein LOC100781118 [Glycine max]
7	legfed_v1_0.L_KG5CQL	cysteine synthase D2; IPR001926 (Tryptophan synthase beta subunit-like PLP-dependent enzymes superfamily); GO:0006535 (cysteine biosynthetic process from serine)
8	legfed_v1_0.L_NQ9WT9	unknown protein; Has 30201 Blast hits to 17322 proteins in 780 species: Archae - 12; Bacteria - 1396; Metazoa - 17338; Fungi - 3422; Plants - 5037; Viruses - 0; Other Eukaryotes - 2996 (source: NCBI Blink
9	legfed_v1_0.L_NK9PTW	uncharacterized protein LOC100820589 [Glycine max]
10	legfed_v1_0.L_M6XN39	protein TIC 20-v, chloroplastic-like [Glycine max]
Species	Chromosome	Coordinates of microsyntenic region (5 genes up and down)	Length (kb)
V. unguiculata	Vu08	37179633 - 37218741	39.108
V. radiata	Vr06	1031518 - 973414	58.104
V. angularis	Va01	1294377 - 1228568	65.809
P. vulgaris	Pv08	58552707 - 58596842	44.135
C. cajan	LG02	15123635 - 15185467	61.832
G. max	Gm02	47615799 - 47670822	55.023
M. truncatula	Mt05	41736378 - 41760830…41794866 - 41831683	24.452…36.817
L. japonicus	Lj02	41722036 - 41772379	50.343
A. thaliana	At03	4219310 - 4262916	43.606

## Sheet: Table S4
Table S4. SPO11-1, REC8 and OSD1 protein pairwise identities (in percentages) of legume species relative to cowpea.
SPO11-1	Vigun08g209400.1	Vradi06g01070.1	Phvul.008G278300.1	Glyma.02G299600.1	Vang01g01170.1	C.cajan_05940.1	Medtr5g095090.1	Medtr5g095040.1	Lj0g3v0116299.3	At3g13170
Vigun08g209400.1		93.814	92.246	91.576	86.413	78.23	78.533	72.296	60.703	66.304
Vradi06g01070.1	93.814		88.215	89.691	88.737	74.487	82.474	74.834	64.138	71.134
Phvul.008G278300.1	92.246	88.215		87.433	81.016	74.057	75.936	69.61	57.053	62.834
Glyma.02G299600.1	91.576	89.691	87.433		80.707	80.383	80.707	74.406	62.3	66.033
Vang01g01170.1	86.413	88.737	81.016	80.707		69.471	70.38	64.38	59.873	59.511
C.cajan_05940.1	78.23	74.487	74.057	80.383	69.471		70.096	64.336	54.121	58.134
Medtr5g095090.1	78.533	82.474	75.936	80.707	70.38	70.096		84.96	64.217	65.761
Medtr5g095040.1	72.296	74.834	69.61	74.406	64.38	64.336	84.96		61.42	60.158
Lj0g3v0116299.3	60.703	64.138	57.053	62.3	59.873	54.121	64.217	61.42		52.077
At3g13170	66.304	71.134	62.834	66.033	59.511	58.134	65.761	60.158	52.077
REC8	Vigun08g163400.1	Phvul.007G217900.1	Phvul.008G221700.1	Phvul.001G192700.1	Glyma.14G057200.1	Glyma.02G263700	C.cajan_05556.1	Vang01g05200.1	Vradi06g04250.1	Medtr5g083120.1	Medtr5g081260.1	Medtr5g081270	Lj4g3v0450780.1	Lj4g3v0450640.1	At5g05490
Vigun08g163400.1		89.2	83.3	69.3	87.5	87.4	83.6	64.5	60.8	57.5	38.4	32.2	29.3	29.3	42.7
Phvul.007G217900.1	89.2		83.9	69.7	82.7	82.2	78.7	59.7	56.5	55.6	36.1	32.2	28.3	28.3	43.5
Phvul.008G221700.1	83.3	83.9		65.1	78	77	73.6	59.8	52	50.4	32.3	29.4	25	25	38.5
Phvul.001G192700.1	69.3	69.7	65.1		63.7	63.4	60.9	49.6	47.9	43.4	35.9	17.2	27.5	27.5	31.2
Glyma.14G057200.1	87.5	82.7	78	63.7		92	81.6	57.9	54.3	57.2	38.2	31.3	30.2	30.2	43
Glyma.02G263700	87.4	82.2	77	63.4	92		81	58.4	54.3	55.5	36.5	31	29	29	42.3
C.cajan_05556.1	83.6	78.7	73.6	60.9	81.6	81		54.5	52.1	56.1	36.7	29.8	29.6	29.6	40.5
Vang01g05200.1	64.5	59.7	59.8	49.6	57.9	58.4	54.5		64	34.5	21.9	22.8	13.9	13.9	27.2
Vradi06g04250.1	60.8	56.5	52	47.9	54.3	54.3	52.1	64		34.7	23.3	18.9	24.6	24.6	26.1
Medtr5g083120.1	57.5	55.6	50.4	43.4	57.2	55.5	56.1	34.5	34.7		51.8	31.6	23	23	38.2
Medtr5g081260.1	38.4	36.1	32.3	35.9	38.2	36.5	36.7	21.9	23.3	51.8		2	26.6	26.6	23.5
Medtr5g081270	32.2	32.2	29.4	17.2	31.3	31	29.8	22.8	18.9	31.6	2		7.1	7.1	25.2
Lj4g3v0450780.1	29.3	28.3	25	27.5	30.2	29	29.6	13.9	24.6	23	26.6	7.1		100	16
Lj4g3v0450640.1	29.3	28.3	25	27.5	30.2	29	29.6	13.9	24.6	23	26.6	7.1	100		16
At5g05490	42.7	43.5	38.5	31.2	43	42.3	40.5	27.2	26.1	38.2	23.5	25.2	16	16
OSD1	Vigun01g121100	Vradi03g01970	Vang07g05940	Phvul.001G138700	Glyma03g29760	Glyma19g32610	C.cajan_09524	Medtr7g092570	Lj1g3v4302190	Lj0g3v0258319	Lj1g3v3458540	At2g42260 (UVI4)	At3g57860 (OSD1)
Vigun01g121100		98.122	97.183	94.836	76.037	73.853	69.828	48.75	47.959	50.442	49.6	40.23	38.554
Vradi03g01970	98.122		98.131	94.86	76.147	73.516	69.397	48.963	47.959	50.661	49.6	40.076	39.2
Vang07g05940	97.183	98.131		94.393	76.147	73.516	69.828	48.963	46.939	49.78	49.6	40.076	39.2
Phvul.001G138700	94.836	94.86	94.393		74.771	73.516	70.259	49.378	48.469	51.101	50.4	39.695	39.6
Glyma03g29760	76.037	76.147	76.147	74.771		84.018	66.953	51.037	44.898	49.339	50	39.313	38.8
Glyma19g32610	73.853	73.516	73.516	73.516	84.018		66.094	50.622	44.388	48.018	49.206	37.023	36.255
C.cajan_09524	69.828	69.397	69.828	70.259	66.953	66.094		47.826	39.713	43.933	45.255	38.686	37.643
Medtr7g092570	48.75	48.963	48.963	49.378	51.037	50.622	47.826		39.07	41.87	40.458	36.466	37.647
Lj1g3v4302190	47.959	47.959	46.939	48.469	44.898	44.388	39.713	39.07		97.368	40.625	33.191	32.444
Lj0g3v0258319	50.442	50.661	49.78	51.101	49.339	48.018	43.933	41.87	97.368		50	38.722	37.109
Lj1g3v3458540	49.6	49.6	49.6	50.4	50	49.206	45.255	40.458	40.625	50		39.063	37.008
At2g42260 (UVI4)	40.23	40.076	40.076	39.695	39.313	37.023	38.686	36.466	33.191	38.722	39.063		62.977
At3g57860 (OSD1)	38.554	39.2	39.2	39.6	38.8	36.255	37.643	37.647	32.444	37.109	37.008	62.977

## Sheet: Table S5
Table S5. Splice variant analysis of SPO11-1, REC8 and OSD1 genes in IT86D-1010 genotype. Legend: Differentiated megaspore mother cells (MMC), female meiotic tetrads (fTET), and mature embryo sacs (MES)
Splice varinat analysis of SPO11-1 gene
Genotype	Tissue	Stage	Clone	Variant class	Length (bp)	Protein length (aa)	Exons	BLASTx
IT86D	Ovaries	MMC	1	1	1104	368	15	SPO11-1
IT86D	Ovaries	Meiosis (fTET)	B6	1	1166	368	15	SPO11-1
IT86D	Ovaries	Mature embryo sac (MES)	C3	2	1244	392	14	SPO11-1
IT86D	Ovaries	Mature embryo sac	C1	3	1280	202	14	SPO11-1
IT86D	Ovaries	Mature embryo sac	C2	4	1286	150	14	SPO11-1
IT86D	Flower bud	8mm	D8	5	1238	12	14	SPO11-1
IT86D	Ovaries	Meiosis	B10	6	1331	218	13	SPO11-1
IT86D	Ovaries	Mature embryo sac	C12	7	1348	218	13	SPO11-1
IT86D	Ovaries	Mature embryo sac	C5	8	1526	168	13	SPO11-1
IT86D	Ovaries	MMC	A3	9	1779	189	10	SPO11-1
IT86D	Ovaries	Meiosis	B4	10	1626	65	9	SPO11-1
Splice variant analysis of REC8 gene
Genotype	Tissue	Stage	Clone	Variant class	Length (bp)	Protein length (aa)	Exons	BLASTx
IT86D	Gynoecium	MMC	D6	1	1797	598	20	REC8
IT86D	Gynoecium	MMC	D10	1	1797	598	20	REC8
IT86D	Gynoecium	fTET	E9	1	1797	598	20	REC8
IT86D	Gynoecium	fTET	E10	1	1797	598	20	REC8
IT86D	Gynoecium	fTET	E6	2	1774	412	20	REC8
IT86D	Gynoecium	fTET	E1	3	1870	127	20	REC8
Splice variant analysis of OSD1 gene
Genotype	Tissue	Stage	Clone	Variant class	Length (bp)	Protein length (aa)	Exons	BLASTx
IT86D	Gynoecium	MMC	A1	1	642	213	2	OSD1
IT86D	Gynoecium	MMC	A2	1	642	213	2	OSD1
IT86D	Gynoecium	MMC	A3	1	642	213	2	OSD1
IT86D	Gynoecium	fTET	B3	1	642	213	2	OSD1
IT86D	Gynoecium	fTET	B4	1	642	213	2	OSD1
IT86D	Gynoecium	fTET	B5	1	642	213	2	OSD1
IT86D	Gynoecium	fTET	B6	1	642	213	2	OSD1
IT86D	Gynoecium	fTET	B8	1	642	213	2	OSD1
IT86D	Gynoecium	fTET	B9	1	642	213	2	OSD1
IT86D	Gynoecium	MES	C2	1	642	213	2	OSD1
IT86D	Gynoecium	MES	C3	1	642	213	2	OSD1
IT86D	Gynoecium	MES	C4	1	642	213	2	OSD1
IT86D	Gynoecium	MES	C6	1	642	213	2	OSD1
IT86D	Gynoecium	MES	C9	1	642	213	2	OSD1
IT86D	Gynoecium	MES	C11	1	642	213	2	OSD1
IT86D	Gynoecium	MES	C12	1	642	213	2	OSD1

## Sheet: Table S6
Table S6. Gene structure of SPO11-1, REC8 and OSD1 genes in legumes and Arabidopsis. See Additional Files 2 and 3: Fig. S2 and Fig. S3. Variant chosen for phylogenic analysis highlighted in blue.
					Exon	1		2		3		4		5		6		7		8		9		10		11		12		13		14		15		16		17		18		19		20		21		22
					Intron		1		2		3		4		5		6		7		8		9		10		11		12		13		14		15		16		17		18		19		20		21
Organism	Transcript ID	NCBI Gene	Length (bp)	start	stop
	SPO11-1			CDS
Phaseolus vulgaris	Phvul.008G278300.1	PHAVU_008G278300g	3482	1	3482			73	79	100	70	74	142	102	605	74	182	17	458	70	109	25	82	78	93	59	74	32	161	106	171	121	88	64	77	127
Vigna unguiculata cv. IT97K-499-35	Vigun08g209400.1	LOC114193793	3932	29	3513			101	101	100	72	74	173	102	550	74	150	17	462	70	73	37	132	48	90	59	73	32	159	106	169	121	87	64	90	546
Vigna unguiculata cv. IT86D-1010	cp-IT86D-3c-s19798-111235.g44727.t1	this study (see Supp Table 5 & 6)	3462	1	3462			73	101	100	72	74	173	102	550	74	150	17	462	70	73	37	132	48	90	59	73	32	159	106	169	121	87	64	90	127
	cp-IT86D-3c-s19798-111235.g44727.t2			1	3462			73	101	100	72	74	173	102	550	74	150	17	462	70	73	37	132	48	90	163			159	106	169	121	87	64	90	127
	cp-IT86D-3c-s19798-111235.g44727.t3			1	3462			73	101	100	72	74	173	102	550	74	150	17	462	70	73	53	73	91	90	59	73	32	159	106	206	235			90	127
	cp-IT86D-3c-s19798-111235.g44727.t4			1	3462			73	101	100	72	74	173	102	550	74	150	17	462	70	73	53	73	91	90	163			180	86	169	121	87	64	90	127
	cp-IT86D-3c-s19798-111235.g44727.t5			1	3462			73	101	100	72	74	173	102	550	74	150	17	462	70	73	37	132	48	90	59	73	32	159	106	169	121	87	64	90	127
	cp-IT86D-3c-s19798-111235.g44727.t6			1	3462			73	101	100	72	74	173	102	550	74	150	17	462	70	73	37	132	301					159	106	169	121	87	64	90	127
	cp-IT86D-3c-s19798-111235.g44727.t7			1	3462			73	101	245			173	102	550	74	150	17	462	70	73	37	132	197			73	32	159	106	169	272			90	127
	cp-IT86D-3c-s19798-111235.g44727.t8			1	3462			73	101	100	72	74	173	102	550	74	150	549			73	37	132	48	90	59	73	32			435	121	87	64	90	127
	cp-IT86D-3c-s19798-111235.g44727.t9			1	3462			73	101	100	72	74	173	102	550	74	150	17	462	70	73	1025											87	64	90	127
	cp-IT86D-3c-s19798-111235.g44727.t10			1	3462			73	101	245					832	74	150	17	462	70	73	37	132	856									87	64	90	127
Vigna radiata	Vradi06g01070.8	LOC106764593	3544	28	3511			100	101	100	68	74	116	102	593	74	183	17	458	70	80	37	133	48	90	59	74	32	162	106	170	121	88	64	92	160
	Vradi06g01070.4			28	3511			100	101	100	68	74	116	102	593	74	183	17	458	70	80	37	133	48	90	163			162	106	170	121	88	64	92	160
	Vradi06g01070.6			28	3511			90	125	76	68	74	116	102	593	74	183	17	458	70	80	37	133	48	90	163			162	106	170	121	88	64	92	160
	Vradi06g01070.5			28	3511			100	101	240			116	102	593	74	183	17	458	70	80	37	133	48	90	59	74	32	162	106	170	121	88	64	92	160
	Vradi06g01070.1			28	3511			100	101	240			116	102	593	74	183	17	458	70	80	37	133	48	90	163			162	106	170	121	88	64	92	160
	Vradi06g01070.7			28	3511			100	101	240			116	102	593	74	183	17	458	70	80	37			269	59	74	32	162	106	170	121	88	64	92	160
	Vradi06g01070.3			28	3511			100	101	240			116	102	593	74	183	17	458	70	80	37			269	163			162	106	170	121	88	64	92	160
	Vradi06g01070.10							100	101	240			116	102	593	74	183	17	458	70	80	37	133	195			74	32	162	116	170	121
	Vradi06g01070.9			28	3142			100	101	240			116	102	593	74	183	17	458	70	80	37	133	48	90	163			162	116	170	121
	Vradi06g01070.2			28	3511			90	125	216			116	102	593	74	183	17	458	70	80	37	133	48	90	163			162	106	170	121	88	64	92	160
Vigna angularis	Vang01g01170.1	LOC108336490	3911	1	3440			22	102	100	68	74	130	102	600	74	167	17	458	70	80	37	133	48	92	59	74	32	161	106	170	121	88	64	92	598
Cajanus cajan	C.cajan_05940.3	LOC109807006	3996	126	3733			198	100	100	74	74	168	102	646	74	172	17	477	70	82	37	130	48	107	59	74	32	160	106	164	121	87	64	91	388
	C.cajan_05940.4			126	3617			198	100	100	74	74	168	102	646	74	172	17	477	70	82	37	130	48	107	163			160	106	164	121	87	64	98	383
	C.cajan_05940.2			126	3733			198	100	100	74	74	168	102	646	71	175	17	477	70	82	37	130	48	107	163			160	106	164	121	87	64	91	389
	C.cajan_05940.1			126	3733			198	100	100	74	74	168	102	646	74	172	17	477	70	82	37	130	48	107	163			160	106	164	121	87	64	91	389
	C.cajan_05940.5			126	3359			198	100	100	74	74	168	102	646	74	172	17	477	70	82	37	130	48	107	163			160	106	201	84
Glycine max	Glyma.02G299600.4	LOC100813920	4231	311	3788	201	97	82	87	74	71	74	101	102	599	74	185	17	482	70	81	37	134	48	109	59	74	32	160	106	139	121	90	64	90	570
	Glyma.02G299600.3			311	3788	206	97	82	87	74	71	74	101	102	599	71	188	17	482	70	81	37	134	48	109	163			160	106	139	121	90	64	90	570
	Glyma.02G299600.1			311	3788	205	97	82	87	74	71	74	101	102	599	74	185	17	482	70	81	37	134	48	109	162			160	106	139	121	90	64	90	570
	Glyma.02G299600.2			311	3788			164	87	74	71	74	101	102	599	74	185	17	482	70	81	37	134	48	109	163			160	106	139	121	90	64	90	570
Medicago truncatula	Medtr5g095090.1	LOC11437108	3995	1	3658			131			84	74	398	102	649	74	184	17	423	70	82	37	126	48	102	59	74	32	156	106	173	121	89	64	82	464
	Medtr5g095040.1	LOC11442500	3691	47	3454			161	78	100	76	209			632	74	185	17	474	70	82	37	126	48	108	59	74	32	71	106	165	121	92	64	92	364
Lotus japonicus	Lj0g3v0116299.3	NA	4272	2034	3687			87	177	103	86	74	126	102	589	74	186	595			78	37	136	48	105	59	90	32	158	106	171	121	92	64	88	424	103	189
	Lj0g3v0116299.1			29	1677			87	177	103	86	74	126	102	589	74	186	595											735	106	208	84	92	64	88	424	103	189
	Lj0g3v0116299.2			29	1677			87	177	103	86	74	126	102	589	74	186	595											735	106	171	121	92	64	88	714
Arabidopsis thaliana	AT3G13170.1	AT3G13170 (ATSPO11-1)	2812	15	2647			69	131	100	174	74	83	102	148	74	104	17	90	70	77	37	148	48	87	59	96	32	97	106	148	121	98	64	91	295
	AT3G13170.2			15	2025			69	131	100	174	74	83	102	148	74	104	17	90	70	77	37	148	48	87	59	96	32	97	106			98	64	91	295
	AT3G13170.3			15	2025			55	131	100	174	74	83	102	148	74	104	17	90	70	77	37	148	48	87	59	96	32	97	106
	REC8
Vigna unguiculata cv. IT97K-499-35	Vigun08g163400.1	LOC114193419	6556	236	6330	120	96	74	369	69	105	59	117	45	131	20	78	77	198	121	105	79	79	79	85	107	855	74	81	153	197	166	128	80	88	142	99	76	159	119	106	82	91	113	1229	309
Vigna unguiculata cv. IT86D-1010	cp-IT86D-3c-s34270-41113.g65088.t1	this study (see Supp Table 5 & 6)	6107	1	6107			53	369	69	105	59	117	45	131	20	78	77	198	121	105	79	79	79	85	107	855	74	81	153	197	166	128	80	88	142	99	76	159	119	106	82	91	113	1229	83
	cp-IT86D-3c-s34270-41113.g65088.t2			1	6107			53	369	69	105	59	117	45	131	20	78	77	198	121	105	79	79	79	85	107	855	74	81	153	197	166	128	80	111	119	99	76	159	119	106	82	91	113	1229	83
	cp-IT86D-3c-s34270-41113.g65088.t3			1	6107			53	369	69	105	59	117	45	131	20	78	151	124	121	105	79	79	79	85	107	855	74	81	153	197	166	128	80	88	141	99	76	159	119	106	82	91	113	1229	83
Vigna radiata	Vradi06g04250.1	LOC106763295	6475	251	6312	123	97	79	409	69	107	59	107	45	131	20	85	77	200	121	108	79	81	79	83	107	806	74	84	153	208	166	132	80	90	142	101	76	160	119	108	82	90	113	1213	246
	Vradi06g04250.2			251	6312	111	115	79	409	69	107	59	107	45	131	20	85	77	200	121	108	79	81	79	83	107	806	74	84	153	208	166	132	80	90	142	101	76	160	119	108	82	90	113	1213	246
	Vradi06g04250.3					123	97	79	409	69	107	59	107	45	131	20	85	77	200	121	108	79	81	79	83	107	806	74	84	153	208	166	132	80	90	142	101	76	175	104	108	82	90	113	1213	246
Vigna angularis	Vang01g05200	LOC108336396	6715	359	6608	237	97	79	376	69	107	59	107	45	132	20	79	77	196	121	108	79	79	79	88	107	842	74	84	153	187	166	134	83	90	142	101	76	161	119	108	82	93	113	1416	190
Phaseolus vulgaris	Phvul.008G221700.1	PHAVU_008G221700g	4357	1	4297			53	235	69	118	59	115	45	38	17	183	77	122	121	100	58	81	79	84	107	660	74	78	153	174	166	68	80	90	142	104	73	166	119	113	82	88	205
Phaseolus vulgaris	Phvul.007G217900.5	PHAVU_007G217900g	5694	1	5694			53	360	69	85	59	115	45	103	20	89	77	197	121	102	79	85	79	89	107	779	74	94	150	139	166	99	80	90	145	92	76	161	119	109	80	85	113	1068	83
	Phvul.007G217900.1			1	5694			53	360	69	85	59	115	45	103	20	89	77	197	121	102	79	85	79	89	107	779	74	94	150	139	166	99	80	90	145	89	76	161	119	109	80	85	113	1068	83
	Phvul.007G217900.3			1	5694			53	360	69	85	59	115	45			226	61	197	121	102	79	85	79	89	107	779	74	94	150	139	166	99	80	90	145	89	76	161	119	109	80	85	113	1068	83
	Phvul.007G217900.2			1	5694			53	360	69	85	59	115	45	103	20	89	77	197	121	102	79	85	79	89	107	779	74	94	150	139	166	111	68	90	145	92	73	161	119	109	80	85	113	1068	83
	Phvul.007G217900.4			1	5694			53	360	69	85	59	115	45	103	20	89	77	197	121	102	79	85	79	89	107	779	74	94	150	139	166	111	68	90	145	89	76	161	119	109	80	85	113	1068	83
Phaseolus vulgaris	Phvul.001G192700.1	PHAVU_001G192700g	4138	1	4138					62	100	59									525	76	79	79	83	107	505	71	68	153	192	166	92	80	114	55	92	76	149	119	108	82	86	113	593	83
Glycine max	Glyma.14G057200.1	LOC100815989	5327	69	5031			121	355	69	83	59	120	45	108	20	91	77	153	121	121	79	81	79	90	107	854	74	81	153	262	166	128	80	96	142	101	76	160	119	134	82	91	113	95	379
Glycine max	Glyma.02G263700.1	LOC100791405	5546	277	5228			329	340	69	85	59	126	45	110	20	86	77	157	121	112	79	83	94	85	107	865	74	85	153	258	166	128	80	91	142	101	76	124	137	135	82	91	113	98	401
	Glyma.02G263700.2			277	5228	149	84	97	340	69	85	59	126	45	110	20	86	77	157	121	112	79	83	94	85	107	865	74	85	153	258	166	128	80	91	142	101	76	124	137	135	82	91	113	98	401
Cajanus cajan	C.cajan_05556	LOC109789787	5664	656	5349	116	496	97	368	69	151	59	100	45	101	20	92	77	79	121	84	79	91	79	83	107	735	215			319	166	94	80	90	142	101	76	185	119	80	82	92	113	100	398
Lotus japonicus	Lj4g3v0450780.1	NA	1284	1	1284																													3	98	173	96	79	146	122	117	82	99	86	122	74
Lotus japonicus	Lj4g3v0450640.1	NA	1284	1	1284																													3	98	173	96	79	146	122	117	82	99	86	122	74
Medicago truncatula	Medtr5g083120.1	LOC11421268	5502	98	5150			150	159	69	84	59	81	45	158	20	99	77	501	121	451	70	82	70	246	98	554	74	84	147	88	175	92	80	91	127	96	103	154	113	87	82	83	125	110	92	87	258
Medicago truncatula	Medtr5g081260.1	LOC11406697	5835	128	5503			180	94	69	84	59	85	45	151	20	108	77	689	112	420	79	84	70	257	104	730	74	84	147	93	175	101	80	89	136	103	91	154	119	88	82	83	125	117	415
Medicago truncatula	Medtr5g081270.1	NA	2650	1	2650			53	94	69	84	59	85	45	151	20	108	77	689	112	420	79	84	70	257	112
Arabidopsis thaliana	At5g05490.1	AT5G05490 (SYN1)	5064	120	4939	167	358	35	232	69	127	59	81	45	115	20	105	77	136	118	498	67	90	79	185	113	270	98	73	150	81	148	81	83	97	172	96	82	108	140	86	85	74	113	82	173
	At5g05490.2			507	4939			203	232	69	127	59	81	45	115	20	105	77	136	118	498	67	90	79	185	113	270	98	73	150	81	148	81	83	97	172	96	82	108	140	86	85	74	113	82	208
	OSD1
Vigna unguiculata	Vigun01g121100	LOC114194151	1324	196	920			459	85	782
Vigna radiata	Vradi03g01970	LOC106757318	1351	220	945			483	86	784
Vigna angularis	Vang07g05940	LOC108328398	1313	184	909			447	86	782
Phaseolus vulgaris	Phvul.001G138700	PHAVU_001G138700g	1363	220	940			483	81	801
Glycine max	Glyma.03G141800	LOC100816760	1256	190	932			462	97	699
Glycine max	Glyma.19G144400	LOC100805575	1346	226	980			498	100	750
Cajanus cajan	C.cajan_09524	LOC109797847	1329	126	907			401	94	836
Medicago truncatula	Medtr7g092570	LOC11428198	2124	181	1805			501	910	715
Lotus japonicus	Lj1g3v4302190	NA	1457	333	1166			625	167	666
Lotus japonicus	Lj0g3v0258319	NA	1456	333	1076			625	168	665
Lotus japonicus	Lj1g3v3458540	NA	1044	1	785	362	90	594
Arabidopsis thaliana	At2g42260.1	AT2G42260 (UVI4)	1834	423	1466	198	213	403	266	758
	At2g42260.2			423	1466			564	266	714
Arabidopsis thaliana	At3g57860	AT3G57860 (UVI4-LIKE)	2056	449	1537	131	306	358	359	906

## Sheet: Table S7
Table S7. Normalized read count of transcipts of SPO11-1, REC8 and OSD1 genes in cowpea laser-captured cell-type datasets (described in Gurscanscky et al., 2020)
							Male					Female
Gene (Vu)	RefID	Start	End	Strand	Length (bp)	Leaf	PMC.E	PMC.L	mTET	MIC	sperm	MMC	fTET	ES2n	ES4n	MES	Egg	CenC	Em
SPO11-1	Vigun08g209400	37201397	37205359	-	3963	4.41478	12.4221	6.20575	3.68994	3.80835	0.978	0.931112	2.00321	2.91119	4.13635	0.266297	1.60872	10.3249	0
REC8	Vigun08g163400	33592271	33598932	-	6662	5.85	102.746	0.487823	4.22954	1.28898	29.503	1.25166	0.498096	6.16111	19.3969	29.7211	32.5596	9.67733	0.247422
OSD1	Vigun01g121100	29794615	29796135	+	1521	30.59	156.01	27.59	7.61	29.68	3.26	65.59	66.42	78.41	53.04	60.82	2.1	12.97	7.51
SPO11-2	Vigun02g178600	31981124	31984253	-	3130	1.1037	20.0418	11.148	15.2597	5.66649	2.37514	7.73892	0.0216563	26.0543	0.0563536	0.0347344	0.385321	0	0
SPO11-3	Vigun07g044700	4517360	4520313	+	2954	37.924	74.6976	39.6176	30.4162	19.9624	4.12157	33.5811	42.6846	10.5828	30.4986	0.393657	31.7023	15.1864	54.4038
SYN2	Vigun01g066600	17819157	17832814	+	13658	10.7431	2.19117	0.951655	2.09493	1.07136	9.82657	2.6407	0	0	0	0	1.35826	0.28275	22.0934
SYN3	Vigun01g041600	5838845	5844661	+	5817	19.5008	0.280075	3.35878	0.142836	2.40219	2.72443	0.137377	1.01785	0.302105	1.88221	12.076	0.0577982	0.0820886	0.0145543
SYN4	Vigun05g053000	4540167	4553653	+	13487	130.935	21.9529	14.3708	23.4013	34.2835	121.458	345.473	14.055	326.96	99.667	37.6984	36.2009	53.613	18.2656

## Sheet: Table S8
Table S8. Cowpea U6 small nucleolar RNAs non-coding genes identified in this study.
	Spriggs et al., 2018	Lonardi et al., 2019
Name	ID	Location			Sequence
VuU6-1	cp-IT86D-3c-s5922-61708	Vu01:25379445..25379650 (- strand) class=match length=206			TGTATGCTCTAGTTTCCTTCCTCTTATTTTCCGTTAGAGTCCCACACCGTATACTTTCAC TAGAGGTTTAGTGTTTATATAGATACAGACTGCATCCAAGCTTGTCCCTTCGGGGACATC CGATAAAATTGGAACGATACAGAGAAGATTAGCATGGCCCCTGCGCAAGGATGACACGCA CAAATCGAGAAATGGTCCAAATTTTT
VuU6-2	cp-IT86D-3c-s33789-91885	Vu01:1090036..1090239 (+ strand) class=match length=204			AAAACAGGGCTGTGAATTTGGAGTGAACGAGTACAAGTCCCACATCGGTTGAATACCGTAGAAGCTAGTGGTTTATAAACGTGCAACCTCGGTATCGGCATGTCCCTTCGGGGACATCCGATAAAATTGGAACGATACAGAGAAGATTAGCATGGCCCCTGCGCAAGGATGACACGCACAAATCGAGAAATGGTCCAAATTTTT
VuU6-3	cp-IT86D-3c-s15887-14880	Vu01:7636869..7638651 (+ strand) class=match length=1783			TTCCTTGGAGCAGCGTACAGTAATGCATTGGAGTGGAGCCCACATCGGTAGAGTACAGTGTTTTCAAGCAGTTTATAACTGCAGAGTTTCACCCAAGGCATGTCCCTTCGGGGACATCCGATAAAATTGGAACGATACAGAGAAGATTAGCATGGCCCCTGCGCAAGGATGACACGCACAAATCGAGAAATGGTCCAAATTTTT
VuU6-4	cp-IT86D-3c-s14319-102526	Vu05:5650077..5650280 (- strand) class=match length=204			CCCAACATTGCCTCAAGTGTTTCCTTTGTCATTTAAGTCCCACATCGTCCAAACATGTCACAACTTCCATGTTTAAAAACGCACGCCTACTCGCTGCTGTTGTCCCTTCGGGGACATCCGATAAAATTGGAACGATACAGAGAAGATTAGCATGGCCCCTGCGCAAGGATGACACGCACAAATCGAGAAATGGTCCAAATTTTT
VuU6-5	cp-IT86D-3c-s4184-48223	Vu01:5900480..5900684 (+ strand) class=match length=205			ATCCACTCTAGTTTCCTTTCACTTACTTTCCGTTAGAGTCCCACACCGTATAGTTTCACTAAATGTTTAGTGTTTATAAAGAAGCGATCTGCAACCCTGCTCGTCCCTTCGGGGACATCCGATAAAATTGGAACGATACAGAGAAGATTAGCATGGCCCCTGCGCAAGGATGACACGCACAAATCGAGAAATGGTCCAAATTTTT
VuU6-6	cp-IT86D-3c-s35693-25225	Vu01:20650230..20650432 (- strand) class=match length=203			CCACTCTAGTTTCCTTTCACTTACTTTCCGTTAGAGTCCCACACCGTATAGTTTCACTGAATGTTTAGTGTTTATAAAGATGCAGTCTGCAACTTTGCTCGTCCCTTCGGGGACATCCGATAAAATTGGAACGATACAGAGAAGATTAGCATGGCCCCTGCGCAAGGATGACACGCACAAATCGAGAAATGGTCCAAATTTTT
VuU6-7	cp-IT86D-3c-s15960-74738	Vu01:21359197..21359400 (+ strand) class=match length=204			TCACCAAAACAGGGCTGTAAGCTTGGAGTGAACCAAGTCCCACATCTTTTGAATACCGTATTAACTAATACTTTATAAGTACTCAGCCTCGTCTCAGAAGTCTCCCTTTGGGGACATCTGATCAAATTGGAATGATACAGAGAAGATTCTTATGGCCCTGCACAAGGATCTCACACAAATTGAGAAATGTTCCAATTTTTTT
VuU6-8	cp-IT86D-3c-s27504-119427	Vu01:21359197..21359400 (+ strand) class=match length=204			CTCACCAAAACAGGGCTGTAAATTTTGAGCGAGAAAGTCCCACATCGTTTGAATACCTTATTAGCTAAGAGTTTATAATTCTCCAGCCTTGGCACAACGTTGTCTCTTTGGGACATCCGATAAAATTGGAACGATACAGAGAAGATTAGCATGGCTCCTGCGCAAGGATGACACGCACAAATCGAGAAATGGTCCAAATTTATT
VuU6-9	cp-IT86D-3c-s15887-14880	Vu01:7636869..7638651 (+ strand) class=match length=1783			TCTACTTTCCTTCCACTTCTCTTCCTTCCGCTAGAGTCCCACACCGTATAATTTCTGCAAAAGCTCAATCTTTATAACGGAAGCAACAAGAAGCAAGCTCGTCCCTTCGGGGACATCCGATAAAATTGGAACGATACAGAGAAGATTAGCATGGCCCCTGCGCAAGGATGACACGCACAAATCGAGAAATGGTCCAAATTTTT
VuU6-10	cp-IT86D-3c-s42330-37510	Vu01:7658616..7658819 (+ strand) class=match length=204			CCCACTCTAGTTTCCTTTCACTTACTTTCCGTTAGAGTCCCACACCGTATAGTTTCACTGAATGTTTAGTGTTTATAAAGATGCAGTCTGCAACTTTGCTCGTCCCTTCGGGGACATCCGATAAAATTGGAACGATACAGAGAAGATTAGCATGGCCCCTGCGCAAGGATGACACGCACAAATCGAGAAATGGTCCAAATTTTT
VuU6-11	cp-IT86D-3c-s20681-49176	Vu01:20523601..20523802 (- strand) class=match length=202			ACGTCTTCCTCTACACTGATTTCCTTTCACTTACTGCCCCGTTAGAGTCCCACACCGTATAATTACTGCAAAAGCTCAATCTTTATAACGGAACAATACAGAGAAGATTAGCATGGCCCCTGCGCAAGGATGACACGCACAAATCGAGAAATGGTCCAAATTTTT

## Sheet: Table S9
Table S9. Edits detected in SPO11-1, REC8 and OSD1 genes via the CRISPR/CAS9 transient assay in detached cowpea leaves. Refer to Fig. 3.
Indel frequency in SPO11-1, REC8 and OSD1 genes									Examples of edits
Gene targeted		SPO11-1							#ID	SPO11-1 exon1	Count	Freq	Indel
Construct ID		1		2	3		WT		WT	ATGGAGGGAAAGAGGAGGAGGTTAC|AATCGGAGTCACAAGCACAGAGCGT
Promoter driving CAS9		AtRPS5a		PcUBI4-2	PcUBI4-2		-		1S.1_2	ATGGAGGGAAAGAGGAGGAGGTTACCAATCGGAGTCACAAGCACAGAGCGT	27	0.000694909	+1
Promoter driving sgRNA		AtU6-26		AtU6-26	VuU6-1		-		1S.1_5	ATGGAGGGAAAGAGGAGGAGGTTACCAATCGGAGTCACAAGCACAGAGCGT	6	0.000352879	+1
Guide		sg1	sg3	sg3	sg1	sg3	-			ATGGAGGGAAAGAGGAGGAGG----AATCGGAGTCACAAGCACAGAGCGT	4	0.000235253	-4
Indel frequency (%)										ATGGAGGGAAAGAGGAGG-----ACAATCGGAGTCACAAGCACAGAGCGT	2	0.000117626	-5
Leaf sample (n)	1	0	0	0.1	0.7	0.6	0.01			ATGGAGGGAAAGAGGAGGA------AATCGGAGTCACAAGCACAGAGCGT	2	0.000117626	-6
	2	0.1	0	0.3	0.02	0.5	0		1S.1_6	ATGGAGGGAAAGAGGAGGAGGTT--AATCGGAGTCACAAGCACAGAGCGT	3	0.00024667	-2
	3	0	0.3	0.2	0	0.027637	0			ATGGAGGGAAAGAGGA---------AATCGGAGTCACAAGCACAGAGCGT	2	0.000164447	-9
	4	0	0.2	0	0	0.17	0			ATGGAGGGAAAGAGGAGGAG------ATCGGAGTCACAAGCACAGAGCGT	2	0.000164447	-6
	5	0.1	3.9	0.2		0	0.01		1S.1_7	ATGGAGGGAAAGAGGAGGAGGTT--AATCGGAGTCACAAGCACAGAGCGT	6	0.000355072	-2
	6	0.1	0	0.2			0			ATGGAGGGAAAGAGGAGGA------AATCGGAGTCACAAGCACAGAGCGT	5	0.000295893	-6
	7	0.1	0	0.1			0			ATGGAGGGAAAGAGGAGGAGG----AATCGGAGTCACAAGCACAGAGCGT	4	0.000236714	-4
	8			0.9			0			ATGGAGGGAAAGAGGAGGAGGT---AATCGGAGTCACAAGCACAGAGCGT	2	0.000118357	-3
	Mean	0.0571429	0.628571	0.25	0.18	0.259527	0.0025		3S.1_1	ATGGAGGGAAAGAGGAGGAGGTTAAAAAAAATCGGAGTCACAAGCACAGAGCGT	24	0.000193469	+4
	SD	0.0534522	1.44766	0.277746	0.346795	0.275178	0.0046291			ATGGAGGGAAAGAGGAGGAGGTTACTAATCGGAGTCACAAGCACAGAGCGT	19	0.000153163	+1
	SE	0.0202031	0.547163	0.0981981	0.173397	0.134999	0.00163663			ATGGAGGGAAAGAGGAGGAGGTTACAAATCGGAGTCACAAGCACAGAGCGT	19	0.000153163	+1
	95% confidence interval	0.039598	1.07244	0.192468	0.339859	0.264599	0.0032078			ATGGAGGGAAAGAGGAGGAGGTTACCAATCGGAGTCACAAGCACAGAGCGT	11	8.86732e-05	+1
										ATGGAGGGAAAGAGGAGGAGGTTA-AATCGGAGTCACAAGCACAGAGCGT	30	0.000241836	-1
Gene targeted		REC8								ATGGAGGGAAAGAGGAGGAGGT-ACAATCGGAGTCACAAGCACAGAGCGT	5	4.0306e-05	-1
Construct ID		1		2	3		WT			ATGGAGGGAAAGAGGAGGAGGTT--AATCGGAGTCACAAGCACAGAGCGT	81	0.000652957	-2
Promoter driving CAS9		AtRPS5a		PcUBI4-2	PcUBI4-2		-			ATGGAGGGAAAGAGGAGGAGGT---AATCGGAGTCACAAGCACAGAGCGT	82	0.000661018	-3
Promoter driving sgRNA		AtU6-26		AtU6-26	VuU6-2		-			ATGGAGGGAAAGAGGAGGAGG---AAATCGGAGTCACAAGCACAGAGCGT	27	0.000217652	-3
Guide		sg4	sg3	sg3	sg4	sg3	-			ATGGAGGGAAAGAGGAGGAGGTT---ATCGGAGTCACAAGCACAGAGCGT	23	0.000185408	-3
Indel frequency (%)										ATGGAGGGAAAGAGGAGGAGG----AATCGGAGTCACAAGCACAGAGCGT	57	0.000459488	-4
Leaf sample (n)	1	0	0	0.3	0	0	0.01			ATGGAGGGAAAGAGGAGGAG----CAATCGGAGTCACAAGCACAGAGCGT	38	0.000306326	-4
	2	0.005	0	0.1	0.0591174	0.118195	0			ATGGAGGGAAAGAGGAGGAG-----AATCGGAGTCACAAGCACAGAGCGT	151	0.00121724	-5
	3	0	0	0	0	0.107466	0			ATGGAGGGAAAGAGGAGGA-----CAATCGGAGTCACAAGCACAGAGCGT	77	0.000620712	-5
	4	0	0	0	0.0104747	0.358423	0			ATGGAGGGAAAGAGGAGG-------AATCGGAGTCACAAGCACAGAGCGT	29	0.000233775	-7
	5		0	0.2			0			ATGGAGGGAAAGAGGA---------AATCGGAGTCACAAGCACAGAGCGT	19	0.000153163	-9
	6		0.5	0			0			ATGGAGGGAAAGAGGAGGAGGTT----------TCACAAGCACAGAGCGT	31	0.000249897	-10
	7			0.1			0			ATGGAGGGAAAGAGG----------AATCGGAGTCACAAGCACAGAGCGT	20	0.000161224	-10
	8						0			ATGGAGGGAAAGAGG-----------ATCGGAGTCACAAGCACAGAGCGT	35	0.000282142	-11
	Mean	0.00166667	0.0833333	0.1	0.017398	0.146021	0.00125			ATGGAGGGAAAGAG-----------AATCGGAGTCACAAGCACAGAGCGT	34	0.000274081	-11
	SD	0.0025	0.204124	0.11547	0.0282478	0.151325	0.00353553			ATGGAGGGAAAGAGGAGGAGGTT------------ACAAGCACAGAGCGT	34	0.000274081	-12
	SE	0.00166667	0.0833333	0.0436436	0.0141239	0.0756624	0.00125			ATGGAGGGAAAGAG------------ATCGGAGTCACAAGCACAGAGCGT	33	0.00026602	-12
	95% confidence interval	0.00326667	0.163333	0.0855414	0.0276829	0.148298	0.00245			ATGGAGGGAAAGAGGAG------------GGAGTCACAAGCACAGAGCGT	27	0.000217652	-12
										ATGGAGGGAAAGAGGA-------------GGAGTCACAAGCACAGAGCGT	13	0.000104796	-13
Gene targeted		OSD1							3S.1_2	ATGGAGGGAAAGAGGAGGAGGT-ACAATCGGAGTCACAAGCACAGAGCGT	10	6.34244e-05	-1
Construct ID		2		WT						ATGGAGGGAAAGAGGAGGAGGTT-CAATCGGAGTCACAAGCACAGAGCGT	8	5.07395e-05	-1
Promoter driving CAS9		PcUBI4-2		-						ATGGAGGGAAAGAGGAGGAGGTTA-AATCGGAGTCACAAGCACAGAGCGT	6	3.80546e-05	-1
Promoter driving sgRNA		AtU6-26		-
Guide		sg1	sg2	-					#ID	SPO11-1 exon3	Count	Freq	Indel
Indel frequency (%)									WT	TTTTGTGCCTCCGATTTGCCGTGCG|GAAAGGAAGCTCTCACACTCCGGAC
Leaf sample (n)	1	0	0	0					1S.3_3	TTTTGTGCCTCCGATTTGCCGTGC---AAGGAAGCTCTCACACTCCGGAC	12	0.00170237	-3
	2	0	0	0.021						TTTTGTGCCTCCGATTTGCCGTGCG-GAAGGAAGCTCTCACACTCCGGAC	3	0.000425592	-1
	3	0	0.021							TTTTGTGCCTCCGAT------------AAGGAAGCTCTCACACTCCGGAC	3	0.000425592	-12
	4	0	0.02							TTTTGTGCCTCCGATTTGCCGTGCGGGAAAGGAAGCTCTCACACTCCGGAC	3	0.000425592	1
	Mean	0	0.01025	0.0105					1S.3_4	TTTTGTGCCTCCGATTTGCCGTGC---AAGGAAGCTCTCACACTCCGGAC	24	0.002198	-3
	SD	0	0.0118427	0.0148492						TTTTGTGCCTCCGATTTGCCGTGCGGGAAAGGAAGCTCTCACACTCCGGAC	2	0.000183167	+1
	SE	0	0.00592136	0.0105					1S.3_5	TTTTGTGCCTCCGATTTGCCGTGCGGGAAAGGAAGCTCTCACACTCCGGAC	210	0.0157693	1
										TTTTGTGCCTCCGAT------------AAGGAAGCTCTCACACTCCGGAC	195	0.0146429	-12
Predicted on-target activity score (Doench et al., 2014)										TTTTGTGCCTCCGATTTGCCGTGCGTGAAAGGAAGCTCTCACACTCCGGAC	48	0.00360442	+1
Gene	Guide	Score (0-1)								TTTTGTGCCTCCGATTTGCCGT--GGAAAGGAAGCTCTCACACTCCGGAC	22	0.00165202	-2
SPO11-1	sg1	0.302								TTTTGTGCCTCCGATTTGCCGTGCGTGAAGGGAAGCTCTCACACTCCGGAC	17	0.00127656	+1/SNP
SPO11-1	sg3	0.049								TTTTGTGCCTCCGATTTGCCGTGC-GAAAGGAAGCTCTCACACTCCGGAC	15	0.00112638	-1
REC8	sg3	0.059								TTTTGTGCCTCCGATTTGCC-----GAAAGGAAGCTCTCACACTCCGGAC	7	0.000525644	-5
REC8	sg4	0.017								TTTTGTGCCTCCGATTTGC------GAAAGGAAGCTCTCACACTCCGGAC	2	0.000150184	-6
OSD1	sg1	0.38								TTTTGTGCCTCCGATTTGCCGTGCGGGAATGGAAGCTCTCACACTCCGGAC	2	0.000150184	+1/SNP
OSD1	sg2	0.925								TTTTGTGCCTCCGATTTGTCGTGCGGGAAAGGAAGCTCTCACACTCCGGAC	2	0.000150184	+1/SNP
									2S.3_1	TTTTGTGCCTCCGATTTGCCGTGCGGGAAAGGAAGCTCTCACACTCCGGAC	64	0.000473797	+1
										TTTTGTGCCTCCGATTTGCCGTGC-GAAAGGAAGCTCTCACACTCCGGAC	88	0.000651471	-1
										TTTTGTGCCTCCGATTTGCCGTGCGG-AAGGAAGCTCTCACACTCCGGAC	27	0.000199883	-1
										TTTTGTGCCTCCGA-TTGCCGTGCGGAAAGGAAGCTCTCACACTCCGGAC	12	8.88369e-05	-1
									2S.3_2	TTTTGTGCCTCCGATTTGCCG----GAAAGGAAGCTCTCACACTCCGGAC	28	0.000850134	-4
										TTTTGTGCCTCCGATTTGCCGTGCGGGAAAGGAAGCTCTCACACTCCGGAC	13	0.000394705	+1
										TTTTGTGCCTCCGATTTGCCGTGCGTGAAAGGAAGCTCTCACACTCCGGAC	12	0.000364343	+1
										TTTTGTGCCTCCGATTTGCCGTGC-GAAAGGAAGCTCTCACACTCCGGAC	13	0.000394705	-1
										TTTTGTGCCTCCGATTTGCCGTG--GAAAGGAAGCTCTCACACTCCGGAC	9	0.000273257	-2
										TTTTGTGCCTCCGATTTGC-----GGAAAGGAAGCTCTCACACTCCGGAC	8	0.000242895	-5
										TTTTGTGCCTCCGATTTGCCGTGCGG-AAGGAAGCTCTCACACTCCGGAC	4	0.000121448	-1
										TTTTGTGCCTCCGA-TTGCCGTGCGGAAAGGAAGCTCTCACACTCCGGAC	2	6.07238e-05	-1
										TTTTGTGCCTCCGATT--------GGAAAGGAAGCTCTCACACTCCGGAC	3	9.10857e-05	-8
										TTTTGTGCCTCCGATTTGCCGTGC----------CTCTCACACTCCGGAC	4	0.000121448	-10
									2S.3_3	TTTTGTGCCTCCGAT------------AAGGAAGCTCTCACACTCCGGAC	20	0.00195791	-12
										TTTTGTGCCTCCGATTTGCCGTGCGGGAAAGGAAGCTCTCACACTCCGGAC	4	0.000391581	+1
									2S.3_5	TTTTGTGCCTCCGATTTGCCGTGC---AAGGAAGCTCTCACACTCCGGAC	13	0.00106296	-3
										TTTTGTGCCTCCGATTTGCCGTGC-GAAAGGAAGCTCTCACACTCCGGAC	6	0.000490597	-1
									2S.3_6	TTTTGTGCCTCCGAT------------AAGGAAGCTCTCACACTCCGGAC	10	0.000770713	-12
										TTTTGTGCCTCCGATTTGCCGTGCGGGAAAGGAAGCTCTCACACTCCGGAC	3	0.000231214	+1
										TTTTGTGCCTCCGATTTGCCGTGCG-GAAGGAAGCTCTCACACTCCGGAC	2	0.000154143	-1
										TTTTGTGCCTCCGATTTGCCGTGC-GAAAGGAAGCTCTCACACTCCGGAC	7	0.000539499	-1
									2S.3_7	TTTTGTGCCTCCGATTTGCCGTGCGGGAAAGGAAGCTCTCACACTCCGGAC	7	0.00070028	+1
									2S.3_8	TTTTGTGCCTCCGATTTGCCGTGC-GAAAGGAAGCTCTCACACTCCGGAC	55	0.00457799	-1
										TTTTGTGCCTCCGATTTGCCGTGCGGGAAAGGAAGCTCTCACACTCCGGAC	19	0.00158149	+1
										TTTTGTGCCTCCGAT------------AAGGAAGCTCTCACACTCCGGAC	18	0.00149825	-12
										TTTTGTGTCTCCGATTTGCCGTGCGGGAAAGGAAGCTCTCACACTCCGGAC	11	0.000915598	+1/SNP
										TTTTGTGCCTCCGATTTGCCGTGCGTGAAAGGAAGCTCTCACACTCCGGAC	9	0.000749126	+1
									3S.3_1	TTTTGTGCCTCCGATTTGCCGTGCGGGAAAGGAAGCTCTCACACTCCGGAC	167	0.00107454	+1
										TTTTGTGCCTCCGATTTGCCGTGCGTGAAAGGAAGCTCTCACACTCCGGAC	54	0.000347455	+1
										TTTTGTGCCTCCGATTTGCCGTGCGAGAAAGGAAGCTCTCACACTCCGGAC	40	0.000257374	+1
										TTTTGTGCCTCCGATTTGCCGTGC-GAAAGGAAGCTCTCACACTCCGGAC	234	0.00150564	-1
										TTTTGTGCCTCCGATTTGCCGTGCG-GAAGGAAGCTCTCACACTCCGGAC	20	0.000128687	-1
										TTTTGTGCCTCCGATTTGCCGTG--GAAAGGAAGCTCTCACACTCCGGAC	77	0.000495444	-2
										TTTTGTGCCTCCGATTTGCCGT---GAAAGGAAGCTCTCACACTCCGGAC	34	0.000218768	-3
										TTTTGTGCCTCCGATTTGCCG----GAAAGGAAGCTCTCACACTCCGGAC	163	0.0010488	-4
										TTTTGTGCCTCCGATTTG-------GAAAGGAAGCTCTCACACTCCGGAC	66	0.000424667	-7
										TTTTGTGCCTCCGA-----------GAAAGGAAGCTCTCACACTCCGGAC	15	9.65152e-05	-11
										TTTTGTGCCTCCG---------------AGGAAGCTCTCACACTCCGGAC	20	0.000128687	-15
									3S.3_2	TTTTGTGCCTCCGATTTGCCGTGCGGGAAAGGAAGCTCTCACACTCCGGAC	14	0.000810748	+1
										TTTTGTGCCTCCGATTTGCCGTGCGTGAAAGGAAGCTCTCACACTCCGGAC	4	0.000231642	+1
										TTTTGTGCCTCCGATTTGCCGTGCGAGAAAGGAAGCTCTCACACTCCGGAC	2	0.000115821	+1
										TTTTGTGCCTCCGATTTGCCGTGC-GAAAGGAAGCTCTCACACTCCGGAC	23	0.00133194	-1
										TTTTGTGCCTCCGATTTGCCGTG--GAAAGGAAGCTCTCACACTCCGGAC	13	0.000752838	-2
										TTTTGTGCCTCCGATTTGCCGT---GAAAGGAAGCTCTCACACTCCGGAC	4	0.000231642	-3
										TTTTGTGCCTCCGATTTGCCG----GAAAGGAAGCTCTCACACTCCGGAC	13	0.000752838	-4
										TTTTGTGCCTCCGA-----------GAAAGGAAGCTCTCACACTCCGGAC	5	0.000289553	-11
									3S.3_3	TTTTGTGCCTCCGATTTGCCGTGCG-GAAGGAAGCTCTCACACTCCGGAC	3	0.00027637	-1
									3S.3_4	TTTTGTGCCTCCGATTTGCCGTGCGTGAAAGGAAGCTCTCACACTCCGGAC	72	0.0016202	+1
										TTTTGTGCCTCCGATTTGCCGTGCG-GAAGGAAGCTCTCACACTCCGGAC	3	6.75083e-05	-1
										TTTTGTGCCTCCGA-TTGCCGTGCGGAAAGGAAGCTCTCACACTCCGGAC	3	6.75083e-05	-1
									#ID	REC8 exon2	Count	Freq	Indel
									WT	ATGCACGCAAAGATAAACCGAAGAA|AGCTGGACAAGCTTAACATCATTAA
									1R.3_7	ATGCACGCAAAGATAAACCGAAGAAAAGCTGGACAAGCTTAACATCATTAA	41	0.00240019	+1
										ATGCACGCAAAGATAAACCGAAGAAAAGCCGGACAAGCTTAACATCATTAA	2	0.000117082	+1/SNP
										ATGCACGCAAAGATAAACCGA----AGCTGGACAAGCTTAACATCATTAA	20	0.00117082	-4
										ATGCACGCAAAGATAAACCGAAGA-AGCTGGATAAGCTTAACATCATTAA	7	0.000409788	-1/SNP
										ATGCACGCAAAGATAAACCGAAGA-AGCTGGACAAGCTTAACATCATTAA	6	0.000351247	-1
										ATGCACGCAAAGATAAACCGAAGAA--CTGGACAAGCTTAACATCATTAA	10	0.000585412	-2
										ATGCACGCAAAGAT-AACCGAAGAAAGCTGGACAAGCTTAACATCATTAA	2	0.000117082	-1
										ATGCACGCAAAGATAAACC---GAAAGCTGGACAAGCTTAACATCATTAA	2	0.000117082	-3
									2R.3_2	ATGCACGCAAAGATAAACCGAAGAAAAGCTGGACAAGCTTAACATCATTAA	47	0.00117391	+1
										ATGCACGCAAAGATAAACCGAAGAATAGCTGGACAAGCTTAACATCATTAA	18	0.000449584	+1
										ATGCACGCAAAGATAAACCGAAG-AAGCTGGACAAGCTTAACATCATTAA	52	0.0012988	-1
										ATGCACGCAAAGATAAACCG-AGAAAGCTGGACAAGCTTAACATCATTAA	4	9.99076e-05	-1
										ATGCACGCAAAGAT-AACCGAAGAAAGCTGGACAAGCTTAACATCATTAA	3	7.49307e-05	-1
										ATGCACGCAAAGATAAACCGAAG--AGCTGGACAAGCTTAACATCATTAA	6	0.000149861	-2
									2R.3_3	ATGCACGCAAAGATAAACCGAAGAAAAGCTGGACAAGCTTAACATCATTAA	10	0.000672043	+1
									2R.3_6	ATGCACGCAAAGATAAACCGAAGAAAAGCTGGACAAGCTTAACATCATTAA	23	0.00139758	+1
										ATGCACGCAAAGATAAACCGAAGAAAAGCTGGACAAGCTTAACACCATTAA	6	0.000364586	+1/SNP
										ATGCACGCAAAGATAAACCGAAGAAAGCT-GACAAGCTTAACATCATTAA	3	0.000182293	-1
										ATGCACGCAAAGAT-AACCGAAGAAAGCTGGACAAGCTTAACATCATTAA	2	0.000121529	-1
									2R.3_7	ATGCACGCAAAGATAAACCGAAGAAAAGCTGGACAAGCTTAACATCATTAA	12	0.000779423	+1
										ATGCACGCAAAGAT-AACCGAAGAAAGCTGGACAAGCTTAACATCATTAA	2	0.000129904	-1
										ATGCACGCAAAGATAAACCGAAGA-AGCTGGACAAGCTTAACATCATTAA	2	0.000129904	-1
									3R.3_2	ATGCACGCAAAGATAAACCGAAGAATAGCTGGACAAGCTTAACATCATTAA	6	0.000144728	+1
										ATGCACGCAAAGATAAACCGAAGA-AGCTGGACAAGCTTAACATCATTAA	28	0.000675399	-1
										ATGCACGCAAAGAT-AACCGAAGAAAGCTGGACAAGCTTAACATCATTAA	4	9.64855e-05	-1
										ATGCACGCAAAGATAAACCGAAGAAAGCT-GACAAGCTTAACATCATTAA	4	9.64855e-05	-1
										ATGCACGCAAAGATAAACCGAAG--AGCTGGACAAGCTTAACATCATTAA	9	0.000217092	-2
										ATGCACGCAAAGATAAACCGA----AGCTGGACAAGCTTAACATCATTAA	6	0.000144728	-4
									3R.3_3	ATGCACGCAAAGATAAACCGAAGAATAGCTGGACAAGCTTAACATCATTAA	3	0.000189645	+1
										ATGCACGCAAAGATAAACCGAAGA-AGCTGGACAAGCTTAACATCATTAA	6	0.000379291	-1
										ATGCACGCAAAGAT-AACCGAAGAAAGCTGGACAAGCTTAACATCATTAA	2	0.00012643	-1
										ATGCACGCAAAGATAAAC------------------CTTAACATCATTAA	8	0.000505721	-18
									3R.3_4	ATGCACGCAAAGATAAACCGAAGAAAAGCTGGACAAGCTTAACATCATTAA	25	0.00146895	+1
										ATGCACGCAAAGATGAACCGAAGAAAAGCTGGACAAGCTTAACATCATTAA	7	0.000411305	+1/SNP
										ATGCACGCAAAGATAAACCGAAGAATAGCTGGACAAGCTTAACATCATTAA	4	0.000235031	+1
										ATGCACGCAAAGATAAACCGAAGA-AGCTGGACAAGCTTAACATCATTAA	11	0.000646336	-1
										ATGCACGCAAAGATAAACCGAAGAA--CTGGACAAGCTTAACATCATTAA	14	0.00082261	-2
									#ID	REC8 exon3	Count	Freq	Indel
									WT	CATCTGTTCCTATGGCTCTTAGACT|TTCTGGAATTCTCATGGGTGCTCTC
									1R.4_2	CATCTGTTCCTATGGCTC-TAGACTTTCTGGAATTCTCATGGGTGCTCTC	16	6.46441e-05	-1
										CATCTGTTCCTATGGCTCTTAGACTTTCT-GAATTCTCATGGGTGCTCTC	11	4.44428e-05	-1
										CATCTGTTCCTAT-GCTCTTAGACTTTCTGGAATTCTCATGGGTGCTCTC	7	2.82818e-05	-1
										CATCTGTTCCTATGGCTCTTAGAC-TTCTGGAATTCTCATGGGTGCTCTC	6	2.42415e-05	-1
										CATCTGTTCCTATGGCTCTT-GACTTTCTGGAATTCTCATGGGTGCTCTC	4	1.6161e-05	-1
									3R.4_2	CATCTGTTCCTATGGCTCTTAGAC-TTCTGGAATTCTCATGGGTGCTCTC	10	0.000295587	-1
										CATCTGTTCCTATGGCTCTT-----TTCTGGAATTCTCATGGGTGCTCTC	4	0.000118235	-5
										CATCTGTTCCTATGGCT--------TTCTGGAATTCTCATGGGTGCTCTC	6	0.000177352	-8
									3R.4_4	CATCTGTTCCTATGGCTCTTAGACTTTTCTGGAATTCTCATGGGTGCTCTC	2	1.16385e-05	+1
										CATCTGTTCCTATGGCTCTTAGAC-TTCTGGAATTCTCATGGGTGCTCTC	8	4.65541e-05	-1
										CATCTGTTCCTATGGCTCTT-GACTTTCTGGAATTCTCATGGGTGCTCTC	5	2.90963e-05	-1
										CATCTGTTCCTATGGCTCTTAGA-TTTCTGGAATTCTCATGGGTGCTCTC	3	1.74578e-05	-1
									#ID	OSD1 exon1-sg1	Count	Freq	Indel
									WT	GTAACCTCCGTCGACCTCGC|TGCCGCCTTCGCTCGCAACCGCGCATTCTT		1
									#ID	OSD1 exon1-sg2	Count	Freq	Indel
									WT	TCCGCCGCACCGAACCCCTCCAAGAACTCTGCC|CCGCGGACGCGCCCGTG		1

[truncated: 2 more sheets: Table S10, Table S11]
